# Supplementary material for: Fishing Innate Immune System Properties through the Transcriptomic Single-Cell Data of Teleostei
Source: Biology (Basel). 2023 Dec 12;12(12):1516. doi: 10.3390/biology12121516 (PMC10740722; doi:10.3390/biology12121516)
Supplement: Supplementary file 1 [file biology-12-01516-s001.zip]

Archive with 3 entries (3 files):
- Supplementary_table_S1.xlsx
- Supplementary_table_S2.xlsx
- Supplementary_table_S3.xlsx
