# Supplementary material for: Fishing Innate Immune System Properties through the Transcriptomic Single-Cell Data of Teleostei
Source: Biology (Basel). 2023 Dec 12;12(12):1516. doi: 10.3390/biology12121516 (PMC10740722; doi:10.3390/biology12121516)
Supplement: Supplementary file 1 [file biology-12-01516-s001.zip › Supplementary_table_S1.xlsx]

## Sheet: Лист1
SUPPLEMENTARY TABLE 1. THE AVAILABLE scRNAseq EXPERIMENTS FOR STUDYING THE PROPERTIES OF IMMUNE CELLS FOR ADULT ZEBRAFISH. Columns: ID - identifiers of the experiments in NCBI GEO/Single Cell Expression Atlas databases; Title - Title of experiment from database; Summary - information from field "Summary" for experiments from GEO NCBI or Abstract from following articles for experiments from Single…													CLUSTERS OF IIS-RELATED CELLS IDENTIFIED BY AUTHORS OF EXPERIMENTS
ID	Year of publication	Title	Organism	Summary	Type of experiment	Overall design	Contributor(s)	Citation(s)	Organ/tissue/cell line	Stage	Platform	Used techologies	Macrophages	Neutrophils	Eosinophils	Dendritic cells/ Langerhans cells	B lymphocytes	NK-like cells	Mast cells	HSC /HSPC	Monocytes	T lymphocytes	Glia
GSE239410	2023	Common and divergent gene regulatory networks control injury-induced and developmental neurogenesis in zebrafish retina [snRNA-seq]	Danio rerio	Following acute retinal damage, zebrafish possess the ability to regenerate all neuronal subtypes. This regeneration requires Müller glia (MG) to reprogram and divide asymmetrically to produce a multipotent Müller glia-derived neuronal progenitor cell (MGPC). This raises three key questions. First, does loss of different retinal cell subtypes induce unique MG regeneration responses? Second, do MG…	snRNA-seq	To investigate the molecular mechanisms controlling injury-induced neurogenesis, we performed both single-cell RNA-Seq (scRNA-Seq) and single-nuclei RNA-Seq (snRNA-Seq) and ATAC-Seq multiomic analysis to comprehensively profile injury-induced changes in gene expression and chromatin accessibility seen in both injury models, and to determine how closely these MGPCs resembled retinal progenitor cel…	Lyu P, Iribarne M, Serjanov D, Zhai Y, Hoang T, Qian J, Hyde DR, Blackshaw S	Lyu P. et al. Common and divergent gene regulatory networks control injury-induced and developmental neurogenesis in zebrafish retina //bioRxiv. – 2023. – С. 2023.08. 08.552451.	brain	adult	Illumina NovaSeq 6000	10x Genomics	+
GSE224197	2023	scRNAseq gene expression profile of zebrafish jaw joint cells after IOM ligament transection.	Danio rerio	Adult zebrafish have the capacity to regenerate craniofacial ligament tissue following a complete transection injury. How this robust skeletal regeneration is achieved remains undefined. Here, we use single cell RNA sequencing to profile RNA expression from FACS sorted cranial neural crest lineage and non-cranial neural crest lineage cells (including skin and immune populations) in the first 3 da…	scRNA-seq	To understand the cellular contributors and molecular regulation of craniofacial ligament regeneration in adult zebrafish, we collected jaw joint cells for single cell RNA sequencing following ligament injury. After IOM ligament transection injury and in uninjured and SHAM surgical controls, neural crest lineage cells (DsRed) and non-neural crest lineage cells (BFP) were isolated using Fluorescen…	Smeeton J	Anderson T. et al. Ligament injury in adult zebrafish triggers ECM remodeling and cell dedifferentiation for scar-free regeneration //NPJ Regenerative Medicine. – 2023. – Т. 8. – №. 1. – С. 51.	ligament supporting the jaw joint	adult	Illumina NextSeq 550	10x Genomics	+	+								+
GSE228806	2023	Single-cell transcriptome profiling reveals macrophage and dendritic cell heterogeneity across six zebrafish organs	Danio rerio	Tissue-resident macrophages (TRMs) and dendritic cells (DCs) are highly diverse and play essential roles in immunity, tissue regeneration, and homeostasis maintenance. To systematically assess the heterogeneity of TRM and DC in adult zebrafish, we performed droplet-based scRNA-seq on mpeg1.1+ cells sorted from six different organs (epidermis, gill, intestine, liver, heart, and brain) of 6-month-o…	scRNA-seq	scRNA-seq (10X genomics 3’ V3.1) of FACS-sorted mpeg1.1+ cells isolated from six different organs (epidermis, gill, intestine, liver, heart, and brain) of 6-month-old Tg(mpeg1.1:DsRedx) fish https://doi.org/10.1016/j.celrep.2023.112793 Zhou Q, Zhao C, Yang Z, Qu R, Li Y, Wen Z	Zhou Q, Zhao C, Yang Z, Qu R, Li Y, Wen Z	Zhou Q, Zhao C, Yang Z, Qu R et al. Cross-organ single-cell transcriptome profiling reveals macrophage and dendritic cell heterogeneity in zebrafish. Cell Rep 2023 Jul 25;42(7):112793. PMID: 37453064	epidermis, gill, intestine, liver, heart, brain	adult/aged	Illumina NovaSeq 6000	FACS, 10x Genomics	+			+	+	+
GSE197673	2023	Alterations of immune cells heterogeneities in the aged zebrafish brain at single-cell resolution II	Danio rerio	Immune cells, the most core part of the immune system of the whole body, could rapidly response to the change of environment. Its roles in tissue homeostasis and disease were fairly clear except brain, an immune privilege site. Previous studies had revealed the contribution of microglia, a tissue-resident macrophage, for brain development and neuronal disease. But it was currently unknown whether…	scRNA-seq	4 scRNA-seq data of brain immune cells in adult and aged zebrafish Li L, He J, Zhao F, Chen B, Cui N, Li Z	Li L, He J, Zhao F, Chen B, Cui N, Li Z	He J, Zhao F, Chen B, Cui N et al. Alterations in immune cell heterogeneities in the brain of aged zebrafish using single-cell resolution. Sci China Life Sci 2023 Jun;66(6):1358-1378. PMID: 36607494	brain	adult	Illumina NovaSeq 6000	10x Genomics										+	+
GSE191029	2023	Microenvironmental Control of Hematopoietic Niche Capacity via CXCL8 and Protein Kinase C	Danio rerio; Homo sapiens	Altered hematopoietic stem cell (HSC) fate underlies primary blood disorders but microenvironmental factors controlling HSC fate are poorly understood. Genetically barcoded GESTALT zebrafish were used to screen for factors expressed by the sinusoidal vascular niche that alter the phylogenetic distribution of the HSC pool under native conditions. Dysregulated expression of protein kinase C delta (…	scRNA-seq, ATAC-seq	Single Cell RNA-seq and Single Cell ATAC-seq from zebrafish embryos and zebrafish kidney marrow. Bulk RNA-seq and bulk ATAC-seq from HUVEC cells transduced with adenovirus E4ORF1.	Blaser BW	Binder V, Li W, Faisal M, Oyman K et al. Microenvironmental control of hematopoietic stem cell fate via CXCL8 and protein kinase C. Cell Rep 2023 May 30;42(5):112528. PMID: 37209097	kidney marrow, whole body embryo	embryo/adult	Illumina NovaSeq 6000	10x Genomics		+						+		+
GSE202212	2023	The regeneration-responsive careg element monitors activation of Müller glia after MNU-induced damage in the zebrafish retina	Danio rerio	We found that the zebrafish non-coding element careg, which is induced in regenerating fins and heart, also participates in retina regeneration. Its activation persisted mostly in Müller glia from the onset to the termination of retina restoration. To assess the involvement of the careg:EGFP reporter during retina regeneration, we used a chemical injury model with MNU treatment. To identify the m…	scRNA-seq	Adult careg:EGFP-transgenic zebrafish retinas after MNU-induced injury were isolated for scRNA-sequencing	Jazwinska A, Bise T, Pfefferli C, Bovin M	Bise T. et al. The regeneration-responsive element careg monitors activation of Müller glia after MNU-induced damage of photoreceptors in the zebrafish retina //Frontiers in molecular neuroscience. – 2023. – Т. 16. – С. 1160707.	neuronal retina	adult	llumina NovaSeq 6000	10x Genomics											+
GSE226373	2023	Single cell RNA sequencing unravels the transcriptional network underlying zebrafish retina regeneration	Danio rerio	In the lesioned zebrafish retina, Müller glia produce multipotent retinal progenitors that generate all retinal neurons, replacing lost cell types. To study the molecular mechanisms linking Müller glia reactivity to progenitor production and neuronal differentiation, we used single cell RNA sequencing of Müller glia, progenitors and regenerated progeny from uninjured and light-lesioned retinae. W…	scRNA-seq	Droplet-based, 10x Genomics scRNAseq was done on four samples. Each sample consists of 15000 cells sorted from a single cell suspension obtained by dissociating 8 retinae pooled from the eyes of 4, adult zebrafish (2 males and 2 females). Samples were collected from light-lesioned animals at 44 hours post-light lesion (hpl) (s2_44_hpl_), 4 and 6 days post-light lesion (dpl) (s3_4_dpl_ and s5_6_dp…	Celotto L, Rost F, Machate A, Bläsche J, Dahl A, Weber A, Hans S, Brand M	Celotto L. et al. Single cell RNA sequencing unravels the transcriptional network underlying zebrafish retina regeneration //bioRxiv. – 2023. – С. 2023.01. 26.525679.	neuronal retina	adult	Illumina NextSeq 500	10x Genomics											+
GSE186158	2023	Single-cell transcriptomic atlas reveals the evolution of immune cells and molecules across multiple vertebrate species	Danio rerio; Xenopus tropicalis; Macaca mulatta; Homo sapiens; Sus scrofa; Mus musculus; Rattus norvegicus	We utilized single-cell RNA sequencing (scRNA-seq) to carry out comparative transcriptome analysis in various immune cells from the spleens across seven vertebrate species.	scRNA-seq	High-dimensional single-cell RNA sequencing (10X Genomics) was used to profile the transcriptomes of total immune cells isolated from seven organism spleens.	Zhang B, Jiao A, Zhang C, Wang X	Jiao A, Zhang C, Wang X, Sun L et al. Single-cell sequencing reveals the evolution of immune molecules across multiple vertebrate species. J Adv Res 2023 Mar 4. PMID: 36871615	spleen	adult	Illumina NovaSeq 6000	10x Genomics		+			+					+
GSE225863	2023	Integrative single-cell transcriptomics clarifies adult neurogenesis and macroglia evolution	Danio rerio	The evolution of nervous systems hinges on cell type diversification and specialization. Neural glia, also called macroglia, make up a large percentage of the total cell numbers in the brain of several species including humans and perform critical functions related to producing, maintaining and assiting neurons. Despite their importance, glial cells have been much less studied than neurons. Here,…	scRNA-seq	Cells from the telencephalon of 12wpf Tg(sox2:gfp/+) fish were isolated by Fluorescence-Activated Cell Sorting (FACS). GFP positive cells were enriched to increase the relative proportion of radial glial cells and the resulting samples were processed for scRNA-seq.	Morizet D, Foucher I, Alunni A, Bally-Cuif L	Morizet D. et al. Integrative single-cell transcriptomics clarifies adult neurogenesis and macroglia evolution //bioRxiv. – 2023. – С. 2023.02. 27.530203.	telencephalon	adult	HiSeq X Ten	10x Genomics											+
GSE215189	2023	A Tessellated Lymphoid Network Provides Whole-Body Antigen Surveillance in Zebrafish	Danio rerio	T cells survey the host for cognate antigen in mammals by trafficking to and searching within lymph nodes distributed throughout the body. Non-mammalian jawed vertebrates lack lymph nodes but still maintain highly diverse repertoires of T cells. How these T cells find antigen in hosts devoid of lymph nodes remains wholly unclear. In this study, we exploit the in vivo imaging amenability of the ze…	scRNA-seq	Adult zebrafish either without infection or infected by L. monocytogenes through puncture wounding were euthanized and descaled to collect associated cells at 4 days post-infection. Libraries were constructed from these cells using the Chromium Single Cell Gene Expression Solution 3’ v2 (10x Genomics) and sequenced using NovaSeq6000 (Illumina) with read lengths of 29-bp + 90-bp (Read1 + Read2).	Robertson TF, Hou Y, Shen S, Rindy J, Sauer J, Dinh HQ, Huttenlocher A, Schrope J	Robertson TF, Hou Y, Schrope J, Shen S et al. A tessellated lymphoid network provides whole-body T cell surveillance in zebrafish. Proc Natl Acad Sci U S A 2023 May 16;120(20):e2301137120. PMID: 37155881	limphoid tissues	adult	Illumina NovaSeq 6000	10x Genomics										+
GSE213435	2023	Single cell sequencing of WT and hb-egfaKO zebrafish spinal cord, at 1 week after sham or transection injury.	Danio rerio	We identified hb-egfa as a secreted factor necessary and sufficient for spinal cord regeneration in zebrafish. To elucidate the Hb-egfa mechanism of action, we perforemd single cell sequencing of WT and hb-egfaKO zebrafish spinal cord.	scRNA-seq	Adult zebrafish were subjected to spinal cord transection. 2 mm rostral and caudal to the transection site were collected at 1 week post injury. Spinal cord of sham-injured animals was collected as control. Samples were and subjected to the 10X Genomics pipeline for single cell sequencing (4 samples in total, WT 1 wpi, WT sham, hb-egfaKO 1 wpi, hb-egfaKO sham).	Cigliola V, Shoffner A, Lee N, Ou J, Becker C, Hoque J, Gonzalez T, Han Y, Sheng G, Faw T, Abd-El-Barr M, Varghese S, Asokan A, Poss KD	Cigliola V. et al. Spinal cord repair is modulated by the neurogenic factor Hb-egf under direction of a regeneration-associated enhancer //Nature Communications. – 2023. – Т. 14. – №. 1. – С. 4857.	spinal cord	adult	Illumina HiSeq 4000	10x Genomics	+	+		+						+	+
GSE217839	2023	Biliary epithelial cells are facultative liver stem cells during liver regeneration in adult zebrafish	Danio rerio	Single cell sequencing was performed on the adult zebrafish liver, on both uninjured animals, and animals regenerating from hepatocyte ablation.	scRNA-seq	Samples were sequenced at 0, 1, 2, 3, and 7 days post ablation. Mock-treated and uninjured animals were also sequenced.	Oderberg IM, Goessling W	Oderberg IM, Goessling W. Biliary epithelial cells are facultative liver stem cells during liver regeneration in adult zebrafish. JCI Insight 2023 Jan 10;8(1). PMID: 36625346	liver	adult	Illumina NextSeq 500	FACS, Drop-seq	+				+					+
GSE165888	2022	Heterogeneity effects of nanoplastics and lead on zebrafish intestine identified by single-cell sequencing	Danio rerio	Plastic particles in water environment can adsorb heavy metals, leading to combined toxicity to aquatic organisms. However, current conclusions are mostly obtained based on cell population-average responses. Heterogeneity effects among cell populations in aquatic organisms remain unclear. This study analyzed the heterogeneity effects of 200 μg/L 100 nm polystyrene nanoplastics (PS-NPs), 50 μg/L l…	scRNA-seq	Single cell RNA sequencing were adopted to learn the transcriptional variation in zebrafish intestine followed exposure nanoplastics and lead. scRNA-seq Wu B, Yu J	Wu B, Yu J	Yu J, Chen L, Gu W, Liu S et al. Heterogeneity effects of nanoplastics and lead on zebrafish intestinal cells identified by single-cell sequencing. Chemosphere 2022 Feb;289:133133. PMID: 34861263	intestine	adult	Illumina NovaSeq 6000	10x Genomics	+	+			+
GSE184363	2022	Loss of autism-candidate CHD8 perturbs neural crest development and intestinal homeostatic balance [scRNA-seq]	Danio rerio	Individuals with mutations in CHD8 present with gastrointestinal complaints, yet the underlying mechanisms are understudied. Here, utilizing a stable constitutive chd8 mutant zebrafish model, we found that the loss of chd8 leads to reduced number of vagal neural crest cells (NCCs), enteric neural and glial progenitors, emigrating from the neural tube and that their early migration capability was …	scRNA-seq	2 samples were analyzed: 1 chd8+/+ (wild-type) and 1 chd8sa19827/sa19827 (homogous mutants). Each sample is comprised of dissociated cells from the mid and posterior intestine of 3 adult zebrafish.	Hayot G, Massonot M, Keime C, Faure E, Golzio C	Hayot G, Massonot M, Keime C, Faure E et al. Loss of autism-candidate CHD8 perturbs neural crest development and intestinal homeostatic balance. Life Sci Alliance 2023 Jan;6(1). PMID: 36375841	intestine	adult	Illumina NextSeq 550	10x Genomics	+				+	+				+
GSE200756	2022	Stage- and cell type-specific requirements of ikzf1 during haematopoietic differentiation in zebrafish	Danio rerio	The zinc finger transcription factor Ikaros1 (Ikzf1) is required for lymphoid development in mammals. It is characterized by the presence of four zinc fingers in its DNA binding domain and two zinc fingers in the C-terminal protein interaction module. Here, we describe the phenotypes of zebrafish homozygous for two distinct mutant ikzf1 alleles. The IT325 variant lacks the C-terminal two zinc fin…	scRNA-seq	Single cell RNA sequencing was performed to examine the cellular heterogeneity of whole kidney marrow (WKM) cells in wild-type and two distinct mutant ikzf1 alleles. The IT325 variant lacks the C-terminal two zinc fingers, whereas the fr105 variant retains only the first zinc finger of the DNA binding domain.	Sagar -, Hess I, Gruen D, Boehm T	Hess I, Sagar, O Meara C, Grün D et al. Stage-specific and cell type-specific requirements of ikzf1 during haematopoietic differentiation in zebrafish. Sci Rep 2022 Dec 10;12(1):21401. PMID: 36496511	kidney marrow	adult	Illumina HiSeq 2500	FACS, RNA-seq	+				+		+	+		+
GSE190794	2022	Single-Cell Analyses Reveal Early Thymic Progenitors and Pre-B Cells in the Zebrafish	Danio rerio	The zebrafish has proven to be a valuable model organism for studying hematopoiesis, but relatively little is known about zebrafish immune cell development and functional diversity. Elucidating key aspects of zebrafish lymphocyte development and exploring the breadth of effector functions would provide valuable insight into the evolution of adaptive immunity. We performed single-cell RNA sequenci…	scRNA-seq	To analyze the composition of the zebrafish primary hematopoietic organs and to characterize immune cell subpopulations, a total of 7 adult zebrafish (3-5 months post-fertilization) and 21 juvenile zebrafish (4 weeks post-fertilization) were studied. More specifically, kidney marrows only were dissected from 3 adult GESTALT zebrafish, paired kidney marrows and thymi were dissected from 2 adult GE…	Rubin SA, Baron CS, Corbin AF, Yang SP, Zon LI	Rubin SA, Baron CS, Pessoa Rodrigues C, Duran M et al. Single-cell analyses reveal early thymic progenitors and pre-B cells in zebrafish. J Exp Med 2022 Sep 5;219(9). PMID: 35938989	kidney marrow, thymus	adult	Illumina NovaSeq 6000	10x Genomics	+			+	+	+				+
GSE192740	2022	Spatial proteogenomics reveals distinct and evolutionarily-conserved hepatic macrophage niches (single cells)	Danio rerio; Gallus gallus; Macaca mulatta; Homo sapiens; Sus scrofa; Mesocricetus auratus; Mus musculus	Analysis of CITE-seq data , Nuclei RNA-seq data and single cell RNA-seq data on CD45+ and CD45- cells isolated from the livers of mice fed a standard diet (SD) or western diet (WD; fat, cholesterol and sugar), from healthy and steatotic human livers, from hamster liver, pig liver, chicken liver, monkey liver and zebrafish liver. We also performed Spatial Transcriptomics analysis on heatlhy mouse …	scRNA-seq, Visium	Single cell RNA Seq = Liver CD45+ and CD45- cells derived from mice fed a standard diet (SD) or western diet (WD; fat, cholesterol and sugar). Liver CD45+ and CD45- cells derived from healthy and obese humans. 10,Visium,Spatial,Seq,=,mouse,StSt,liver,,mouse,StSt,capsule,,mouse,NAFLD,liver,,,human,non-steatotic,liver,,human,steatotic,liver scRNA-seq, Visium https://livercellatlas.org Guilliams M, …	Guilliams M, Bonnardel J, Haest B, Vanderborght B, Wagner C, Remmerie A, Bujko A, Martens L, Thoné T, Browaeys R, De Ponti FF, Vanneste B, Zwicker C, Svedberg FR, Vanhalewyn T, Gonçalves A, Lippens S, Devriendt B, Cox E, Ferrero G, Wittamer V, Willaert A, Kaptein SF, Neyts J, Dallmeier K, Geldhof P, Casaert S, Deplancke B, ten Dijke P, Hoorens A, Vanlander A, Berrevoet F, Van Nieuwenhove Y, Saeys…	Guilliams M, Bonnardel J, Haest B, Vanderborght B et al. Spatial proteogenomics reveals distinct and evolutionarily conserved hepatic macrophage niches. Cell 2022 Jan 20;185(2):379-396.e38. PMID: 35021063	liver	adult	Illumina HiSeq 4000	10x Genomics	+	+		+	+					+
GSE179134	2022	TDP-43 condensates and lipid droplets regulate the reactivity of microglia and regeneration after traumatic brain injury	Danio rerio	Decreasing the activation of pathology-activated microglia is crucial to prevent chronic inflammation and tissue scarring. In this study, we used a stab wound injury model in zebrafish and identified an injury-induced microglial state characterized by the accumulation of lipid droplets and TAR DNA-binding protein of 43 kDa (TDP-43)+ condensates. Granulin-mediated clearance of both lipid droplets …	scRNA-seq	Single-cell RNA sequencing of telencephalic cells from wildtype (Wt) and grna-/-;grnb-/- (Mutant) animals. Intact, 3 days post injury (dpi) and 7 dpi are used as time points. Animals were from 3 to 5 months old.	Zambusi A, Novoselc KT, Hutten S, Kalpazidou S, Koupourtidou C, Schieweck R, Aschenbroich S, Silva L, Yazgili AS, Bebber Fv, Schmid B, Möller G, Tritscher C, Stigloher C, Delbridge C, Sirko S, Günes ZI, Liebscher S, Schlegel J, Aliee H, Theis F, Meiners S, Kiebler M, Dormann D, Ninkovic J	Zambusi A, Novoselc KT, Hutten S, Kalpazidou S et al. TDP-43 condensates and lipid droplets regulate the reactivity of microglia and regeneration after traumatic brain injury. Nat Neurosci 2022 Dec;25(12):1608-1625. PMID: 36424432	telencephalon	adult	Illumina NovaSeq 6000	10x Genomics	+										+
E-CURD-123	2022	Single-cell profiling of cranial neural crest diversification across a vertebrate lifetime	Danio rerio	The cranial neural crest generates a huge diversity of derivatives, including the bulk of connective and skeletal tissues of the vertebrate head. How neural crest cells acquire such extraordinary lineage potential remains unresolved. By integrating single-cell transcriptome and chromatin accessibility profiles of cranial neural crest-derived cells across the zebrafish lifetime, we observe progres…	scRNA-seq	scRNAseq and snATACseq library preparation and alignment. Heads from con- verted Sox10:Cre; actab2:loxP-BFP-STOP-loxP-dsRed fish were decapitated at the level of the pectoral fin at all stages (1.5–210 dpf). Eyes and brains were removed (eyes for 3–210 dpf, brains for 60–210 dpf). Dissected heads were then incubated in fresh Ringer’s solution for 5–10 min, followed by mechanical and enzymatic dis…	Fabian P, Tseng KC, Thiruppathy M, Arata C, Chen HJ, Smeeton J, Nelson N, Crump JG	Fabian P. et al. Lifelong single-cell profiling of cranial neural crest diversification in zebrafish //Nature Communications. – 2022. – Т. 13. – №. 1. – С. 13.	Neural crest-derived progenitor cells	adult/juvenile/larval	Illumina NextSeq	10x Genomics											+
GSE198044	2022	Single cell transcriptomic profiling of gill cells of zebrafish (Danio rerio) exposed to normoxia and hypoxia	Danio rerio	The fish gill is a multifunctional organ containing a variety of specialized cells including respiratory chemoreceptors, neuroepithelial cells (NECs). Although the structure, function and development of the gill have been studied extensively, transcriptomic profiling of individual gill cells is lacking. Using the 10x Genomics Chromium technology, we conducted a single transcriptomic study of cell…	scRNA-seq	single cell RNA sequencing of isolated cells from distal gill filament from ETvmat2:GFP zebrafish acclimated to 14 days of normoxia and hypoxia.	Pan W, Jonz M	Pan W. et al. Single-cell transcriptomic analysis of neuroepithelial cells and other cell types of the gills of zebrafish (Danio rerio) exposed to hypoxia //Scientific Reports. – 2022. – Т. 12. – №. 1. – С. 10144.	gills	adult	Illumina NextSeq 500	10x Genomics								+
GSE166646	2022	Single cell RNA-seq analysis for normal lymphocytes and IRF4-driven zebrafish tumors	Danio rerio	Single cell RNA-seq analysis was carried out for 1 normal sample from a control zebrafish line (lck-mCherry) and 5 non-tumor and 14 tumor samples from the IRF4 transgenic line (lck-IRF4). Tumor cells were harvested from the animals with or without heterozygous p53 mutation at different time points of tumor development.	scRNA-seq	Human IRF4 gene was overexpressed together with mCherry under the zebrafish lck promoter. Samples were harvested from control or IRF4-transgenic zebrafish (lck-IRF4) with or without heterozygous p53 mutation. mCherry positive cells sorted by flow cytometry. Normal cells was prepared from a control zebrafish which overexpresses only mCherry. Single cell RNA-seq analysis was performed by 10X Genomi…	Amanda S, Tan TK, Sanda T	Amanda S, Tan TK, Ong JZL, Theardy MS et al. IRF4 drives clonal evolution and lineage choice in a zebrafish model of T-cell lymphoma. Nat Commun 2022 May 3;13(1):2420. PMID: 35504924	kidney	adult	HiSeq X Ten Illumina NovaSeq 6000	10x Genomics					+					+
GSE186163	2022	Single cell transcriptomics reveals critical molecular programming of progenitors for motor neurons and oligodendrocytes in zebrafish	Danio rerio	pmn progenitors and their offspring in spinal cords are isolated for sc-RNAseq	scRNA-seq	olig2+ cells were isolated from the trunks of Tg(olig2:dsred) by FACS and underwent scRNA-seq	Xing L, Chai R, Wang J, Chen G	Xing L, Chai R, Wang J, Lin J et al. Expression of myelin transcription factor 1 and lamin B receptor mediate neural progenitor fate transition in the zebrafish spinal cord pMN domain. J Biol Chem 2022 Oct;298(10):102452. PMID: 36063998	spinal cord (pMN domain)	adult	Illumina NovaSeq 6000	10x Genomics											+
GSE179096	2022	Heterogeneity and molecular programming of progenitors for motor neurons and oligodendrocytes	Danio rerio	The pMN domain is a restricted domain in the ventral spinal cords, defined by the expression of olig2 gene. The fate determination of pMN progenitors is highly temporally and spatially regulated, with motor neurons and oligodendrocyte progenitor cells (OPCs) developing sequentially. Insight into the heterogeneity and molecular programs of pMN progenitors is currently lacking. With the zebrafish m…	scRNA-seq	olig2+ cells were isolated from the trunks of Tg(olig2:dsred) by FACS and underwent scRNA-seq	Xing L, Chai R, Wang J, Chen G	Xing L, Chai R, Wang J, Lin J et al. Expression of myelin transcription factor 1 and lamin B receptor mediate neural progenitor fate transition in the zebrafish spinal cord pMN domain. J Biol Chem 2022 Oct;298(10):102452. PMID: 36063998	spinal cord (pMN domain)	adult	Illumina NovaSeq 6000	10x Genomics											+
GSE181987	2022	Single-cell transcriptomic profiling of healthy and fibrotic adult zebrafish liver reveals conserved cell identities and pathways with human liver	Danio rerio	Liver fibrosis is the excessive accumulation of extracellular matrix that can progress to cirrhosis and failure if untreated. The mechanisms of fibrogenesis are multi-faceted and remain elusive with no approved antifibrotic treatments available. Here we use single-cell RNA sequencing (scRNA-seq) of the adult zebrafish liver to study the molecular and cellular dynamics of the liver at a single-cel…	scRNA-seq	Single-cell RNA sequencing analysis of adult zebrafish liver tissue from mpi+/- (mss7) and WT siblings Please note that the Series supplementary files were generated from multiple samples as following: zf_WT_MPIMT_EC_HSC_subset - GSM5515731-GSM5515736 zf_WT_MPIMT_liver - GSM5515731-GSM5515736 zf_liver_atlas - GSM5515731-GSM5515733 joint_fish_human - GSM5515731-GSM5515733 as well as data from GSE1…	Morrison JK, Chu J, Giri M	Morrison JK, DeRossi C, Alter IL, Nayar S et al. Single-cell transcriptomics reveals conserved cell identities and fibrogenic phenotypes in zebrafish and human liver. Hepatol Commun 2022 Jul;6(7):1711-1724. PMID: 35315595	liver	adult	NextSeq 500	10x Genomics	+	+				+				+
GSE202836	2022	An injury-associated transient progenitor state in the epicardium mediates heart regeneration	Danio rerio	Adult zebrafish regenerate heart muscle after severe cardiac damage without significant scarring. The epicardium, a mesothelial cell sheet covering the vetebrate heart, is activated by injury and supports muscle regeneration through paracrine effects and as a source of multipotent cells. The understudied cellular heterogeneity of the adult epicardium during heart regeneration has constrained the …	scRNA-seq	Single-cell RNA sequencing of isolated epicardial cells from uninjured zebrafish hearts and hearts after amputation injury	Xia Y, Duca S, Perder B, Dündar F, Zumbo P, Qiu M, Cao Y, Harrison MR, Zangi L, Betel D, Cao J	Xia Y, Duca S, Perder B, Dündar F et al. Activation of a transient progenitor state in the epicardium is required for zebrafish heart regeneration. Nat Commun 2022 Dec 13;13(1):7704. PMID: 36513650	heart	adult	Illumina HiSeq 4000	FACS, 10x Genomics	+
GSE212314	2022	A single-cell transcriptome atlas of the zebrafish telencephalon	Danio rerio	Wild-type zebrafish telencephalon single-cell RNA-sequencing from 6 dpf, 15 dpf, and adult.	scRNA-seq	10x libraries of single cell transcriptomes	Thyme S, Pandey S	Pandey S, Moyer AJ, Thyme SB. A single-cell transcriptome atlas of the maturing zebrafish telencephalon. Genome Res 2023 Apr;33(4):658-671. PMID: 37072188	telencephalon	juvenile/adult	Illumina NextSeq 500	10x Genomics											+
GSE161712	2021	A Non-Canonical Type 2 Immune Response Coordinates Tuberculous Granuloma Formation and Epithelialization	Danio rerio	Using the zebrafish-M. marinum model, we identify the basis of granuloma macrophage transformation. Single-cell RNA-seq analysis of zebrafish granulomas as well as analysis of M. tuberculosis-infected macaques reveal that, even in the presence of robust type 1 immune responses, countervailing type 2 signals associate with macrophage epithelialization. We find that type 2 immune signaling, mediate…	scRNA-seq	Wildtype zebrafish-M. marinum granuloma single-cell RNAseq profile. Hughes EJ, Cronan MR, Gregory SG, Tobin DM	Hughes EJ, Cronan MR, Gregory SG, Tobin DM	Cronan MR, Hughes EJ, Brewer WJ, Viswanathan G et al. A non-canonical type 2 immune response coordinates tuberculous granuloma formation and epithelialization. Cell 2021 Apr 1;184(7):1757-1774.e14. PMID: 33761328	granuloma	adult	Illumina NextSeq 500	10x Genomics	+	+	+		+					+
GSE145980	2021	Single-cell analysis of non-myocytes during heart regeneration reveals sequential coordinated responses from distinct cell populations [scRNA-seq]	Danio rerio	Cardiac regeneration occurs primarily through proliferation of existing cardiomyocytes, yet the regenerative response also involves complex interactions between distinct cardiac cell types including not only cardiomyocytes, but also non-cardiomyocytes (nonCMs). However, the molecular features and cellular functions of the highly heterogeneous populations of nonCMs and how these populations cooper…	scRNA-seq	Single-cell RNA-seq profiles of cardiac non-cardiomyocytes isolated at multiple time points during zebrafish heart regeneration were generated by deep sequencing using 10X Genomics Chromium System. Ma H, Yang Y, Liu J	Ma H, Yang Y, Liu J	Ma H, Liu Z, Yang Y, Feng D et al. Functional coordination of non-myocytes plays a key role in adult zebrafish heart regeneration. EMBO Rep 2021 Nov 4;22(11):e52901. PMID: 34523214	heart	adult	Illumina NextSeq 500	10x Genomics	+	+			+	+				+
GSE176036	2021	Resistance to inflammation underlies enhanced fitness in clonal hematopoiesis [II]	Danio rerio	Clonal hematopoiesis (CH) results from enhanced fitness of a mutant hematopoietic stem and progenitor cell (HSPC), but how such clones expand is unclear. Here, we developed a technique that combines mosaic mutagenesis with color labeling of HSPCs to study how acquired mutations affect clonal fitness in a native environment. Mutations in CH-associated genes, like asxl1, promoted clonal dominance. …	scRNA-seq	To analyze the effect of germline runx1 homozygous mutant hematopoiesis compared to runx1 heterozygous hematopoiesis. Embryos from runx1 heterozygous incross were grown to adulthood. Whole kidney marrow cells from 4 runx1 heterozygous and 4 runx1 homozygous mutant zebrafish were collected for preparation for 10x single cell RNA sequencing.	Avagyan S, Yang S, Zon LI	Avagyan S, Henninger JE, Mannherz WP, Mistry M et al. Resistance to inflammation underlies enhanced fitness in clonal hematopoiesis. Science 2021 Nov 5;374(6568):768-772. PMID: 34735227	kidney marrow	adult	Illumina NovaSeq 6000	10x Genomics	+	+				+		+		+
GSE150373	2021	Resistance to inflammation underlies enhanced fitness in clonal hematopoiesis [I]	Danio rerio	Clonal hematopoiesis (CH) results from enhanced fitness of a mutant hematopoietic stem and progenitor cell (HSPC), but how such clones expand is unclear. Here, we developed a technique that combines mosaic mutagenesis with color labeling of HSPCs to study how acquired mutations affect clonal fitness in a native environment. Mutations in CH-associated genes, like asxl1, promoted clonal dominance. …	scRNA-seq	To analyze the effect of multiplex CRISPR mutagenesis on zebrafish marrow cells, we injected Zebrabow zebrafish embryos with guide RNAs targeting 20 different genes and cas9 mRNA. Control clutchmates were injected with 2 control guide RNAs and cas9 mRNA. These fish were grown to adulthood. Whole kidney marrow cells from 2 control and 3 mutant zebrafish were collected for preparation for 10x singl…	Avagyan S, Yang S, Zon LI	Avagyan S, Henninger JE, Mannherz WP, Mistry M et al. Resistance to inflammation underlies enhanced fitness in clonal hematopoiesis. Science 2021 Nov 5;374(6568):768-772. PMID: 34735227	kidney marrow	adult	Illumina NextSeq 500	10x Genomics	+	+				+		+		+
GSE151232	2021	Gata2 loss alters epigenetic priming and gene expression profiles in early myeloid and lymphoid progenitors leading to cytopenias	Danio rerio	Germline heterozygous mutations in GATA2 are associated with a syndrome characterized by cytopenias, atypical infections, and increased risk of hematologic malignancies. Due to embryonic lethality of Gata2-/- mice, the role of germline loss of GATA2 has not been studied in adult hematopoiesis. Here, we generated a zebrafish mutant of gata2b, which in adulthood recapitulated the myelomonocytopenia…	scRNA-seq, ATAC-seq	Single cell RNA sequencing were performed on sorted zebrafish kidney marrow cell from wildtype, gata2b heterozygous and gata2b homozygous mutants (exon 2 CRISPR mutants described in this paper), n=3 each genotype. The zebrafish underwent cardiac bleeding to reduce amount of peripheral blood in the marrow samples. Cells were sorted on BDAria2 sorter into 1x PBS with 0.04% BSA. The goal of sorting …	Avagyan S, Yang S, Zon LI	Avagyan S, Weber MC, Ma S, Prasad M et al. Single-cell ATAC-seq reveals GATA2-dependent priming defect in myeloid and a maturation bottleneck in lymphoid lineages. Blood Adv 2021 Jul 13;5(13):2673-2686. PMID: 34170284	kidney marrow	adult	Illumina NovaSeq 6000	inDrops	+		+		+	+		+		+
GSE164772	2021	A single cell transcriptomic atlas identifies synapse-associated microglia in the developing zebrafish (single cells)	Danio rerio	This study profiles developing and adult zebrafish macrophages and defines regional and functional microglial subtypes.	scRNA-seq	Macrophages (Mpeg+ and CD45+ cells) were sorted and sequenced from 28 dpf and 6 mpf zebrafish	Silva N, Dorman L, Vainchtein I, Molofsky A	Silva NJ, Dorman LC, Vainchtein ID, Horneck NC et al. In situ and transcriptomic identification of microglia in synapse-rich regions of the developing zebrafish brain. Nat Commun 2021 Oct 8;12(1):5916. PMID: 34625548	microglia	juvenile/adult	Illumina NovaSeq 6000	10x Genomics	+							+			+
GSE179401	2021	Single cell imaging of T cell immunotherapy responses in vivo	Danio rerio	T cell immunotherapies have revolutionized treatment for a subset of cancers. Yet, a major hurdle has been the lack of facile and predicative preclinical animal models that permit dynamic visualization of T cell immune responses at single cell resolution in vivo. Here, optically-clear immunocompromised zebrafish were engrafted with fluorescent-labelled human cancers along with chimeric antigen re…	scRNA-seq	Blood Lineage analysis of zebrafish kidney marrow samples from WT, rag2∆/∆ and rag2∆/∆, il2rga-/- immunocompromised zebrafish	Yan C, Qin Q, Iyer S, Langenau D	Yan C, Yang Q, Zhang S, Millar DG et al. Single-cell imaging of T cell immunotherapy responses in vivo. J Exp Med 2021 Oct 4;218(10). PMID: 34415995	kidney marrow	adult	Illumina NextSeq 500	FACS, InDrops					+	+				+
GSE164944	2021	Localized EMT reprograms glial progenitors to promote spinal cord repair	Danio rerio	Single nuclear RNA-sequencing was performed on spinal cord tissues from Tg(gfap:EGFP) zebrafish at 1 week post injury using the 10x Genomics platform.	scRNA-seq	Single nuclear RNA-sequencing of spinal cord tissue.	Shaw DK, Saraswathy VM, Zhou L, Mokalled M	Klatt Shaw D, Saraswathy VM, Zhou L, McAdow AR et al. Localized EMT reprograms glial progenitors to promote spinal cord repair. Dev Cell 2021 Mar 8;56(5):613-626.e7. PMID: 33609461	spinal cord	adult	Illumina HiSeq 3000	FACS, 10x Genomics	+										+
GSE161834	2021	Single-cell sequencing of 12 months old zebrafish telencephalon	Danio rerio	Zebfrafish brains were injected with neutral cell tracking dye. Zebrafish telencephalon were dissociated and dye postive cells were sorted by FACS and single-cell sequencing performed from these cells.	scRNA-seq	Single cell analyses of zebrafish telencephalon by 10X Genomics	Cosacak MI, Kizil C	D'Gama PP, Qiu T, Cosacak MI, Rayamajhi D et al. Diversity and function of motile ciliated cell types within ependymal lineages of the zebrafish brain. Cell Rep 2021 Oct 5;37(1):109775. PMID: 34610312	telencephalon	adult	Illumina NovaSeq 6000	10x Genomics											+
GSE130487	2021	Characterization of the zebrafish cell landscape at single-cell resolution	Danio rerio	Zebrafish have been found to be a premier model organism in biological and regeneration research. However, the comprehensive cell compositions and molecular dynamics during tissue regeneration in zebrafish remain poorly understood. Here, we utilized Microwell-seq to analyze more than 250,000 single cells covering major zebrafish cell types and constructed a systematic zebrafish cell landscape. We…	scRNA-seq	Expression profiling by high throughput sequencing of major zebrafish organ types.	Guo G, Jiang M	Jiang M, Xiao Y, E W, Ma L et al. Characterization of the Zebrafish Cell Landscape at Single-Cell Resolution. Front Cell Dev Biol 2021;9:743421. PMID: 34660600	caudal fin, eye, heart, intestine, kidney, liver, ovary, skin, spleen, testis, blood, muscle, gill, ovary, brain	adult	HiSeq X Ten	10x Genomics	+				+			+		+
GSE183382	2021	adult zebrafish kidney cells	Danio rerio	To illustrate the functions of the various cell types in the zebrafish kidney, we sequenced the kidney cells by single-cell messenger RNA sequencing. Six randomly selected zebrafish kidneys were used and obtained about 7,147 cells for RNA sequencing using a modified version of the cell expression by linear amplification and sequencing (CEL-seq) method and incorporating unique molecular identifier…	scRNA-seq	the type of zebrafish kidney cells	Liu C, Liu X	Liu X, Yu T, Tan X, Jin D et al. Renal interstitial cells promote nephron regeneration by secreting prostaglandin E2. Elife 2023 Jan 16;12. PMID: 36645741	kidney	adult	Illumina NovaSeq 6000	10x Genomics	+	+						+		+
GSE150751	2020	Single-cell sequencing reveals heterogeneity effects of arsenic or/and 2,2-dichloroacetamide on zebrafish liver	Danio rerio	Arsenic and DBPs has been found to be one of the major risk in many regions of the world. However, current understanding of thier combined toxicities are unclear. Here we used single-cell RNA sequencing to provide the transcriptome heterogeneity of 13563 liver cells obtained from zebrafishes exposed to 100μg/L arsenic, 300μg/L dichloroacetanilide (DCAcAm) and co-exposure for 23 days. Five liver c…	scRNA-seq	Single-cell RNA sequencing were adopted to learn the transcriptional variation in zebrafish liver exposure to arsenic and DCAcAm. Wu B, Chen L	Wu B, Chen L	Chen L. et al. Combined effects of arsenic and 2, 2-dichloroacetamide on different cell populations of zebrafish liver //Science of The Total Environment. – 2022. – Т. 821. – С. 152961.	liver	adult	Illumina NovaSeq 6000	10x Genomics	+
GSE161642	2020	Reactive oligodendrocyte progenitor cells (re-)myelinate the regenerating zebrafish spinal cord [Single cell]	Danio rerio	Spinal cord injury (SCI) results in loss of neurons, oligodendrocytes and myelin sheaths, all of which are not efficiently restored. The scarcity of oligodendrocytes in the lesion site impairs remyelination of spared fibres, which leaves axons denuded, impedes signal transduction and contributes to permanent functional deficits. In contrast to mammals, zebrafish can functionally regenerate the sp…	scRNA-seq	Single cell transcriptome of reactive olig2:eGFP+ OPCs from the zebrafish spinal cord at 7 days post lesion (dpl) and sham controls.	Tsata V, Kroehne V, Brand M	Tsata V, Kroehne V, Wehner D, Rost F et al. Reactive oligodendrocyte progenitor cells (re-)myelinate the regenerating zebrafish spinal cord. Development 2020 Dec 16;147(24). PMID: 33158923	spinal cord	adult	Illumina NextSeq 500	FACS, Smart-seq2	+										+
E-GEOD-133466	2020	Single-cell transcriptome analysis reveals thyrocyte diversity in the zebrafish thyroid gland	Danio rerio	The thyroid gland regulates growth and metabolism via production of thyroid hormone in follicles composed of thyrocytes. So far, thyrocytes have been assumed to be a homogenous population. To uncover heterogeneity in the thyrocyte population and molecularly characterize the non-thyrocyte cells surrounding the follicle, we developed a single-cell transcriptome atlas of the region containing the ze…	scRNA-seq	Single-cell suspension of zebrafish thyroid gland was performed by adapting the cell dissociation protocol outlined in Singh et al., Scientific Reports, 2018 (Singh et al, 2018). In brief, the thyroid gland was collected and dissociated into single cells by incubation in TrypLE (Thermo Fisher, 12563029) with 0.1% Pluronic F-68 (Thermo Fisher, 24040032) at 37°C in a benchtop shaker (Biosan TS-100)…	Pierre Gillotay, Meghna Shankar, Benoit Haerlingen, Sema Elif Eski, Macarena Pozo-Morales, Inés Garteizgogeascoa, Susanne Reinhardt, Annekathrin Kränkel, Juliane Bläsche, Andreas Petzold, Nikolay Ninov, Gokul Kesavan, Christian Lange, Michael Brand, Anne Lefort, Frédérick Libert, Vincent Detours, Sabine Costagliola, Singh Sumeet Pal	Gillotay P. et al. Single‐cell transcriptome analysis reveals thyrocyte diversity in the zebrafish thyroid gland //EMBO reports. – 2020. – Т. 21. – №. 12. – С. e50612.	thyroid gland	adult	Illumina HiSeq 2500	10x Genomics	+	+
GSE135406	2020	Comparative transcriptomic and epigenomic analysis identifies key regulators of injury response and neurogenic competence in retinal glia	Danio rerio; Mus musculus	Injury induces retinal Muller glia of non-mammalian, but not mammalian, vertebrates to generate neurons. To identify gene regulatory networks that control neurogenic competence in retinal glia, we used bulk and single-cell RNA-seq and ATAC-seq analysis to comprehensively profile gene expression and chromatin conformation in Muller glia from zebrafish, chick and mice. This was conducted during gli…	scRNA-seq	In this study, to comprehensively identify transcriptional and epigenetic regulators of neurogenic competence in MG, we profiled mRNA levels using bulk RNA-seq and chromatin accessibility using ATAC (Assay for Transposase-Accessible Chromatin) sequencing technology in zebrafish and mouse in response to multiple neuronal injury models, as well as growth factor treatment. In total, we generated 105…	Hoang T, Wang J, Boyd P, Wang F, Hyde DR, Qian J, Blackshaw S	Hoang T, Wang J, Boyd P, Wang F et al. Gene regulatory networks controlling vertebrate retinal regeneration. Science 2020 Nov 20;370(6519). PMID: 33004674 Shah SH, Schiapparelli LM, Ma Y, Yokota S et al. Quantitative transportomics identifies Kif5a as a major regulator of neurodegeneration. Elife 2022 Mar 8;11. PMID: 35259089	retinal glia	adult	Illumina NextSeq 500	10x Genomics											+
GSE138181	2020	runx1 controls zebrafish heart regeneration by promoting scar deposition as well as inhibiting myocardial proliferation and survival	Danio rerio	Runx1 is a transcription factor that plays a key role in determining the proliferative and differential state of multiple cell types, during both development and adulthood. Here, we report how runx1 is specifically upregulated at the injury site during zebrafish heart regeneration, but unexpectedly, absence of runx1 results in enhanced regeneration. Using single cell sequencing, we found that the…	scRNA-seq	To determine the differences between wild type, wild type injured and wild type runx1 KO runx1+ endothelial cells in Zebrafish	Koth J, Wang X, Killen AC, Stockdale WT, Potts H, Jefferson A, Bonkhofer F, Riley PR, Patient R, Göttgens B, Mommersteeg MT	Koth J, Wang X, Killen AC, Stockdale WT et al. Runx1 promotes scar deposition and inhibits myocardial proliferation and survival during zebrafish heart regeneration. Development 2020 Apr 27;147(8). PMID: 32341028	heart	adult	Illumina HiSeq 2500	FACS, 10x Genomics	+	+
GSE115381	2019	Transcriptome analysis of wt1b:eGFP positive macrophages in the regenerating zebrafish heart	Danio rerio	Little is known about zebrafish macrophage subtypes and their contribution to organ regeneration. Using the transgenic line wt1b:eGFP we identified a subtype of macrophages in the regenerating heart that is transcriptionally different from the rest of macrophages.	spatial	Hearts from Tg(wt1b:eGFP; mpeg1:mCherry) zebrafish were cryoinjured and at 4 dpi mCherry and GFP/mCherry cells were FAC sorted. RNA was extracted from 4 pools of GFP/mCherry and 4 pools of mCherry single positive cells and RNAseq was performed. Mercader N, García-Redondo A	Mercader N, García-Redondo A	Sanz-Morejón A, García-Redondo AB, Reuter H, Marques IJ et al. Wilms Tumor 1b Expression Defines a Pro-regenerative Macrophage Subtype and Is Required for Organ Regeneration in the Zebrafish. Cell Rep 2019 Jul 30;28(5):1296-1306.e6. PMID: 31365871	heart	adult	Illumina HiSeq 2500	FACS, RNA-seq	+
GSE135767	2019	Single Cell RNA Sequencing Analysis of Polystyrene Microplastic Exposed and control Zebrafish Intestine	Danio rerio	Microplastics (MPs) as widespread contamination pose high risk for aquatic organisms. However, current understanding of MP toxicities are based on cell population-averaged measurements. Here we used single-cell RNA sequencing to provide the transcriptome heterogeneity of 12000 intestinal cells obtained from zebrafishes exposed to 100nm, 5μm and 200μm polystyrene MPs (PS-MPs) for 21 days. Eight in…	scRNA-seq	Single cell RNA sequencing were adopted to learn the transcriptional variation in zebrafish intestine followed exposure MPs with different size (100 nm, 5 μm and 200 μm).	Wu B, Gu W	Gu W, Liu S, Chen L, Liu Y et al. Single-Cell RNA Sequencing Reveals Size-Dependent Effects of Polystyrene Microplastics on Immune and Secretory Cell Populations from Zebrafish Intestines. Environ Sci Technol 2020 Mar 17;54(6):3417-3427. PMID: 32092251	intestine	adult	Illumina NovaSeq 6000	10× Genomics	+	+			+					+
E-MTAB-7117	2019	Single-cell transcriptional analysis reveals ILC-like cells in zebrafish	Danio rerio	Innate lymphoid cells (ILCs) are important mediators of the immune response and homeostasis in barrier tissues of mammals. However, the existence and function of ILCs in other vertebrates are poorly understood. Here, we use single-cell RNA sequencing to generate a comprehensive atlas of zebrafish lymphocytes during tissue homeostasis and after immune challenge. We profiled 14,080 individual cells…	scRNA-seq	Kidneys from heterozygote transgenic zebrafish, either wild-type or rag1−/− mutant, were dissected and processed as previously described (17). The guts, spleens, gills, and thymuses were dissected and placed in ice-cold PBS/5% fetal bovine serum. Single-cell suspensions were generated by first passing through a 40-μm strainer using the plunger of a 1-ml syringe as a pestle. These were then passed…	Hernández PP, Strzelecka PM, Athanasiadis EI, Hall D, Robalo AF et al.	Hernández P. P. et al. Single-cell transcriptional analysis reveals ILC-like cells in zebrafish //Science immunology. – 2018. – Т. 3. – №. 29. – С. eaau5265.	kidney	adult	Ilumina	10x Genomics	+				+					+
E-MTAB-7159	2019	Single-cell transcriptional analysis reveals ILC-like cells in zebrafish	Danio rerio	Innate lymphoid cells (ILCs) are important mediators of the immune response and homeostasis in barrier tissues of mammals. However, the existence and function of ILCs in other vertebrates are poorly understood. Here, we use single-cell RNA sequencing to generate a comprehensive atlas of zebrafish lymphocytes during tissue homeostasis and after immune challenge. We profiled 14,080 individual cells…	scRNA-seq	Kidneys from heterozygote transgenic zebrafish, either wild-type or rag1−/− mutant, were dissected and processed as previously described (17). The guts, spleens, gills, and thymuses were dissected and placed in ice-cold PBS/5% fetal bovine serum. Single-cell suspensions were generated by first passing through a 40-μm strainer using the plunger of a 1-ml syringe as a pestle. These were then passed…	Hernández PP, Strzelecka PM, Athanasiadis EI, Hall D, Robalo AF et al.	Hernández P. P. et al. Single-cell transcriptional analysis reveals ILC-like cells in zebrafish //Science immunology. – 2018. – Т. 3. – №. 29. – С. eaau5265.	kidney	adult	Ilumina	10x Genomics	+				+					+
GSE134706	2019	Cross-species analysis across 450 million years of evolution reveals conservation and divergence of the microglia program	Danio rerio; Gallus gallus; Callithrix jacchus; Macaca fascicularis; Homo sapiens; Ovis aries; Mesocricetus auratus; Mus musculus; Rattus norvegicus; Nannospalax galili	Here we characterize microglia transcriptional program across ten species spanning more than 450 million years of evolution. We find that microglia express a conserved core gene program of orthologous genes from rodents to human, including ligands and receptors associated with interactions between glia and neurons. In most species, microglia show a single dominant transcriptional state, while hum…	scRNA-seq	Single cell and bulk RNA-seq of microglia from 10 different species and comparison of transcriptional landcape over species. Biological replicates of different species were n=3-6. The raw data for human subjects will be submitted through EGA for controlled access.	Geirsdottir L, Amit I, David E, Weiner A, Keren-Shaul H, Ulitsky I	Geirsdottir L, David E, Keren-Shaul H, Weiner A et al. Cross-Species Single-Cell Analysis Reveals Divergence of the Primate Microglia Program. Cell 2019 Dec 12;179(7):1609-1622.e16. PMID: 31835035	brain	adult	Illumina NextSeq 500	FACS, RNA-seq											+
GSE137525	2019	Single cell sequencing of radial glia progeny reveals diversity of newborn neurons in the adult zebrafish brain	Danio rerio	Zebrafish display widespread and pronounced adult neurogenesis, which is fundamental for their regeneration capability after central nervous system injury. However, the cellular identity and the biological properties of adult newborn neurons are elusive for most brain areas. Here, we used short-term lineage tracing of radial glia progeny to prospectively isolate newborn neurons from the her4.1+ r…	scRNA-seq	single cell sequencing to identify specific markers and functional subpopulations of adult newborn neurons in the zebrafish forebrain	Lange C, Rost F, Machate A, Reinhardt S, Lesche M, Weber A, Kuscha V, Dahl A, Rulands S, Brand M	Lange C, Rost F, Machate A, Reinhardt S et al. Single cell sequencing of radial glia progeny reveals the diversity of newborn neurons in the adult zebrafish brain. Development 2020 Jan 9;147(1). PMID: 31908317	forebrain	adult	Illumina NextSeq 500	FACS, RNA-seq											+
GSE112438	2019	Cell type purification by single-cell transcriptome-trained sorting	Danio rerio; Homo sapiens	Traditional cell type enrichment using fluorescence activated cell sorting (FACS) relies on methods that specifically label the cell type of interest. Here we propose GateID, a computational method that combines single-cell transcriptomics, for unbiased cell type identification, with FACS index sorting, to purify cell types of choice. We validate GateID by purifying various cell types from the ze…	scRNA-seq	Single cell mRNA sequencing data of unenriched and enriched cells from zebrafish whole kidney marrow and human pancreas using GateID. For each cell, we provide libraries with transcriptome information. An unenriched sample is transcriptome data from a live single cell FACS sort, while an enriched library has transcriptome data for GateID enriched single cells for a given cell type.	Baron CS, Barve AA, Muraro MJ, Dharmadhikari G, van der Linden R, Lyubimova A, deKoning EJ, van Oudenaarden A	Baron CS, Barve A, Muraro MJ, van der Linden R et al. Cell Type Purification by Single-Cell Transcriptome-Trained Sorting. Cell 2019 Oct 3;179(2):527-542.e19. PMID: 31585086	kidney marrow	adult	Illumina NextSeq 500	10x Genomics		+	+		+			+	+	+
GSE120467	2019	3' mRNA QuantSeq of microglia/macrophages during zebrafish retinal regeneration following ouabain-induced inner retinal lesion	Danio rerio	RNA-seq to identify transcriptome of microglia and macrophages during zebrafish retinal regeneration	scRNA-seq	A retinal lesion causing death of inner retinal neurons was induced by injection of 2μm final concentration of ouabain using mpeg1:GFP transgenic fish. 32 fish total were included in the experiment. At 7 days post ouabain lesion (7 dpi), 4 biological samples were generated by pooling 8 retinas to create one sample, and single cell suspension was prepared from dissociated retinas as detailed in Ch…	Mitchell DM, Sun C, Hunter SS, Stenkamp DL	Mitchell DM, Sun C, Hunter SS, New DD et al. Regeneration associated transcriptional signature of retinal microglia and macrophages. Sci Rep 2019 Mar 18;9(1):4768. PMID: 30886241	microglia	adult	Illumina HiSeq 4000	FACS, RNA-seq
GSE134705	2019	Cross-species analysis across 450 million years of evolution reveals conservation and divergence of the microglia program (scRNA-seq)	Danio rerio; Gallus gallus; Callithrix jacchus; Macaca fascicularis; Homo sapiens; Ovis aries; Mesocricetus auratus; Mus musculus; Rattus norvegicus; Nannospalax galili	Here we characterize microglia transcriptional program across ten species spanning more than 450 million years of evolution. We find that microglia express a conserved core gene program of orthologous genes from rodents to human, including ligands and receptors associated with interactions between glia and neurons. In most species, microglia show a single dominant transcriptional state, while hum…	scRNA-seq	Single cell and bulk RNA-seq of microglia from 10 different species and comparison of transcriptional landcape over species. Biological replicates of different species were n=3-6.	Geirsdottir L, Amit I, David E, Weiner A, Keren-Shaul H, Ulitsky I	Geirsdottir L, David E, Keren-Shaul H, Weiner A et al. Cross-Species Single-Cell Analysis Reveals Divergence of the Primate Microglia Program. Cell 2019 Dec 12;179(7):1609-1622.e16. PMID: 31835035	radial glia	adult	Illumina NextSeq 500	FACS, RNA-seq											+
E-GEOD-100911	2018	Single-cell RNA-seq analysis of kidney marrow from six zebrafish transgenic lines that label specific blood cell types	Danio rerio	Recent advances in single-cell, transcriptomic profiling have provided unprecedented access to investigate cell heterogeneity during tissue and organ development. In this study, we used massively parallel, single-cell rnA sequencing to define cell het- erogeneity within the zebrafish kidney marrow, constructing a comprehensive molecular atlas of definitive hematopoiesis and functionally distinct …	scRNA-seq	Whole-transcriptome amplification and library con- struction were performed on single cells using a modified Smart-Seq2 (Illumina) protocol adapted by (Venteicher et al., 2017). Libraries of uniquely bar-coded cells were com- bined and sequenced with a Nextseq 500 High Output V2 kit (75 cycles; Illumina) on a NextSeq 500 platform (Illu- mina). Using this method, we profiled n = 246 single cells f…	Qin Tang, Sowmya Iyer, Riadh Lobbardi, John C. Moore, Huidong Chen, Caleb Lareau, Christine Hebert, McKenzie L. Shaw, Cyril Neftel, Mario L. Suva, Craig J. Ceol, Andre Bernards, Martin Aryee, Luca Pinello, Iain A. Drummond, David M. Langenau	Tang Q. et al. Dissecting hematopoietic and renal cell heterogeneity in adult zebrafish at single-cell resolution using RNA sequencing //Journal of Experimental Medicine. – 2017. – Т. 214. – №. 10. – С. 2875-2887.	kidney marrow and thymus	adult	Illumina NextSeq 500	FACS, Smart-seq2		+			+	+		+		+
GSE102990	2018	Whole-organism clone-tracing using single-cell sequencing	Danio rerio	We present ScarTrace, a single-cell sequencing strategy that allows us to simultaneously quantify information on clonal history and cell type for thousands of single cells obtained from different organs from adult zebrafish. Using this approach we show that all blood cells types in the kidney marrow arise from a small set of multipotent embryonic. In contrast, we find that cells in the eyes, brai…	scRNA-seq	Single cell sequencing data from cells isolated from zebrafish organs (whole kidney marrow, forebrain, hindbrain, left eye, right eye, left midbrain, right midbrain, and regenerated fin). For each cell, we provide libraries with transcritpome and with clonal information, respectively. Alemany A, Florescu M, Baron CS, Peterson-Maduro J, van Oudenaarden A	Alemany A, Florescu M, Baron CS, Peterson-Maduro J, van Oudenaarden A	Alemany A, Florescu M, Baron CS, Peterson-Maduro J et al. Whole-organism clone tracing using single-cell sequencing. Nature 2018 Apr 5;556(7699):108-112. PMID: 29590089	whole body	adult	Illumina NextSeq 500	ScarTrace		+	+	+	+			+	+
GSE100910	2017	Dissecting hematopoietic and renal cell heterogeneity in adult zebrafish at single cell resolution using RNA sequencing	Danio rerio	Recent advances in single-cell transcriptomic profiling have provided unprecedented access to investigate cell heterogeneity during tissue and organ development. Here, we utilized massively parallel single-cell RNA sequencing to define cell heterogeneity within the zebrafish kidney marrow, constructing a comprehensive molecular atlas of definitive hematopoiesis and functionally-distinct renal cel…	scRNA-seq	The goal of our study is to establish the transcriptional profiles of hematopoietic and kidney cell lineages residing in the zebrafish whole kidney marrow. Firstly, we performed single-cell RNA sequencing by a modified Smart-seq2 protocol on sorted single cells from fluorescent transgenic zebrafish lines, which label distinct blood cell types (n = 246 cells total). Secondly, we utilized droplet-b…	Tang Q, Langenau D	Tang Q, Iyer S, Lobbardi R, et al.. Dissecting hematopoietic and renal cell heterogeneity in adult zebrafish at single-cell resolution using RNA sequencing. J Exp Med. 2017;214(10):2875-2887.	kidney	adult	Illumina NextSeq 500	InDrops	+	+			+	+		+		+
GSE100913	2017	Dissecting hematopoietic and renal cell heterogeneity in adult zebrafish at single cell resolution using RNA sequencing	Danio rerio	Recent advances in single-cell transcriptomic profiling have provided unprecedented access to investigate cell heterogeneity during tissue and organ development. Here, we utilized massively parallel single-cell RNA sequencing to define cell heterogeneity within the zebrafish kidney marrow, constructing a comprehensive molecular atlas of definitive hematopoiesis and functionally-distinct renal cel…	scRNA-seq	The goal of our study is to establish the transcriptional profiles of hematopoietic and kidney cell lineages residing in the zebrafish whole kidney marrow. Firstly, we performed single-cell RNA sequencing by a modified Smart-seq2 protocol on sorted single cells from fluorescent transgenic zebrafish lines, which label distinct blood cell types (n = 246 cells total). Secondly, we utilized droplet-b…	Tang Q, Langenau D	Tang Q, Iyer S, Lobbardi R, Moore JC et al. Dissecting hematopoietic and renal cell heterogeneity in adult zebrafish at single-cell resolution using RNA sequencing. J Exp Med 2017 Oct 2;214(10):2875-2887. PMID: 28878000	kidney marrow	adult	Illumina NextSeq 500	InDrops	+	+			+	+		+
E-MTAB-5530	2017	Single-cell RNA-Seq data of zebrafish blood cells	Danio rerio	Transcriptome data from zebrafish single and bulk cells from blood and testes. Blood cells were collected from adult Tg(cd4:mCherry), Tg(cd41:EGFP), Tg(gata1a:GFP), Tg(lyz:DsRed2), Tg(mfap4:tdTomato), Tg(mpx:EGFP), Tg(runx1:mCherry), Tg(tal1:EGFP) and Tubingen Long Fin wild type fish.	scRNA-seq	A single kidney from heterozygote transgenic or wild-type fish was dissected and placed in ice cold PBS/5% foetal bovine serum. At the same time, testes were dissected from the same fish. Single-cell suspensions were generated by first passing through a 40-µm strainer using the plunger of a 1ml syringe as a pestle. These were then passed through a 20-µm strainer before adding 4′,6-diamidino-2-phe…	Athanasiadis EI, Botthof JG, Andres H, Ferreira L, Lio P, Cvejic A.	Athanasiadis EI, Botthof JG, Andres H, Ferreira L, Lio P, Cvejic A. Single-cell RNA-sequencing uncovers transcriptional states and fate decisions in haematopoiesis. Nat Commun. (2017) 8:2045. doi: 10.1038/s41467-017-02305-6 PubMed Abstract | CrossRef Full Text | Google Scholar	kidney	adult	Illumina Hi-Seq2500/Hi-Seq4000	FACS, Smart-seq2		+						+	+
E-MTAB-4617	2017	Single-cell RNA sequencing of spleen-derived LCK-expressing cells from adult zebrafish	Danio rerio	Transcriptome data from individual lck:GFP expressing cells isolated from spleens of two adult Zebrafish. LCK is a marker of lymphocytes and here we identified two major subpopulations corresponding to T-cells and NK-like and a minor one of myeloid-like cells. Single cell transcriptomes are matched with FACS index sorting data (GFP, forward and side light scatter and dead cell staining)	scRNA-seq	he spleens from two heterozygote Tg(lck:EGFP) adult fish from a different clutch and at different ages (3 and 10 mo) and one adult wild-type fish were dissected and carefully passed through a 40-μm cell strainer using the plunger of a 1-mL syringe, and cells were collected in cold 1× PBS/5% FBS. The nontransgenic line was used to set up the gating and exclude autofluorescent cells. Propidium iodi…	Carmona SJ, Teichmann SA, Ferreira L, Macaulay IC, Stubbington MJ, Cvejic A, et al.	Carmona SJ, Teichmann SA, Ferreira L, Macaulay IC, Stubbington MJ, Cvejic A, et al. Single-cell transcriptome analysis of fish immune cells provides insight into the evolution of vertebrate immune cell types. Genome Res. (2017) 27:451–61. doi: 10.1101/gr.207704.116	spleen	adult	Illumina HiSeq 2000	FACS, RNA-seq					+	+				+
GSE81913	2016	Macrophage Epithelial Reprogramming Underlies Mycobacterial Granuloma Formation and Promotes Infection	Danio rerio	Mycobacterium tuberculosis infection in humans triggers formation of granulomas, tightly organized immune cell aggregates that are the central structure of tuberculosis. Infected and uninfected macrophages interdigitate, assuming an altered, flattened appearance. Although pathologists have described these changes for over a century, the molecular and cellular programs underlying this transition a…	spatial	We found that mycobacterial granuloma formation was accompanied by epithelialization within the granuloma. To further assess the epithelial reprogramming within granuloma macrophages, granulomas were microdissected from 2 week post infection zebrafish infected with 400 CFU M. marinum. Dissected granulomas were compared to matched macrophage samples sorted from the kidney of infected animals. Cont…	Cronan MR, Beerman RW, Rosenberg AF, Saelens JW, Johnson MG, Oehlers SH, Sisk DM, Jurcic Smith KL, Medvitz NA, Miller SE, Trinh LA, Fraser SE, Madden JF, Turner J, Stout JE, Lee S, Tobin DM	Cronan MR, Beerman RW, Rosenberg AF, Saelens JW et al. Macrophage Epithelial Reprogramming Underlies Mycobacterial Granuloma Formation and Promotes Infection. Immunity 2016 Oct 18;45(4):861-876. PMID: 27760340	granuloma	adult/larval	Illumina HiSeq 2500	Microdissection	+
