# Supplementary material for: Fishing Innate Immune System Properties through the Transcriptomic Single-Cell Data of Teleostei
Source: Biology (Basel). 2023 Dec 12;12(12):1516. doi: 10.3390/biology12121516 (PMC10740722; doi:10.3390/biology12121516)
Supplement: Supplementary file 1 [file biology-12-01516-s001.zip › Supplementary_table_S2.xlsx]

## Sheet: Лист1
SUPPLEMENTARY TABLE 2. THE AVAILABLE scRNAseq EXPERIMENTS FOR STUDYING THE PROPERTIES OF IMMUNE CELLS FOR NON-ADULT ZEBRAFISH. Columns: ID - identifiers of the experiments in NCBI GEO/Single Cell Expression Atlas databases; Title - Title of experiment from database; Summary - information from field "Summary" for experiments from GEO NCBI or Abstract from following articles for experiments from Si…													CLUSTERS OF IIS-RELATED CELLS IDENTIFIED BY AUTHORS OF EXPERIMENTS
ID	Year of publication	Title	Organism	Summary	Type of experiment	Overall design	Contributor(s)	Citation(s)	Organ/tissue/cell line	Stage	Platform	Used techologies	Macrophages	Neutrophils	Eosinophils	Dendritic cells/ Langerhans cells	B lymphocytes	NK-like cells	Mast cells	HSC /HSPC	Monocytes	T lymphocytes	Glia
GSE158851	2021	Single-cell RNA sequencing of the cut and uncut caudal fin of zebrafish larvae	Danio rerio	Purpose: The goal of this study was to establish the first detailed cell atlas of the regenerating caudal fin of zebrafish larvae. Intact and regenerating caudal fin were used for single-cell RNA-sequencing with the aim to provide the first integrated model of epimorphic regeneration in zebrafish larvae and demonstrate the diversity of the cells required for blastema formation. Methods: 150 of re…	scRNA-seq	Cells from intact and regenerating caudal fin were used for single-cell RNA-sequencing (10xGenomics Chromium Platform), and sequenced using Illumina NovaSeq 6000. Cell populations were distinguished by Uniform Manifold Approximation and Projection (UMAP). Laplace-Builhé B, Assou S, Pratlong M, Severac D, Djouad F	Laplace-Builhé B, Assou S, Pratlong M, Severac D, Djouad F	Laplace-Builhé B, Barthelaix A, Assou S, Bohaud C et al. NRG1/ErbB signalling controls the dialogue between macrophages and neural crest-derived cells during zebrafish fin regeneration. Nat Commun 2021 Nov 3;12(1):6336. PMID: 34732706 Bohaud C, Cruz J, Terraza C, Barthelaix A et al. Lactate metabolism coordinates macrophage response and regeneration in zebrafish. Theranostics 2022;12(8):3995-4009…	caudal (cut and uncut)	larval	Illumina NovaSeq 6000	FACS, 10x Genomics	+
GSE81913	2016	Macrophage Epithelial Reprogramming Underlies Mycobacterial Granuloma Formation and Promotes Infection	Danio rerio	Mycobacterium tuberculosis infection in humans triggers formation of granulomas, tightly organized immune cell aggregates that are the central structure of tuberculosis. Infected and uninfected macrophages interdigitate, assuming an altered, flattened appearance. Although pathologists have described these changes for over a century, the molecular and cellular programs underlying this transition a…	spatial	We found that mycobacterial granuloma formation was accompanied by epithelialization within the granuloma. To further assess the epithelial reprogramming within granuloma macrophages, granulomas were microdissected from 2 week post infection zebrafish infected with 400 CFU M. marinum. Dissected granulomas were compared to matched macrophage samples sorted from the kidney of infected animals. Cont…	Cronan MR, Beerman RW, Rosenberg AF, Saelens JW, Johnson MG, Oehlers SH, Sisk DM, Jurcic Smith KL, Medvitz NA, Miller SE, Trinh LA, Fraser SE, Madden JF, Turner J, Stout JE, Lee S, Tobin DM	Cronan MR, Beerman RW, Rosenberg AF, Saelens JW et al. Macrophage Epithelial Reprogramming Underlies Mycobacterial Granuloma Formation and Promotes Infection. Immunity 2016 Oct 18;45(4):861-876. PMID: 27760340	granuloma	adult/larval	Illumina HiSeq 2500	Microdissection	+
GSE167787	2020	Inflammation potentiates JMML-like blood defects in Shp2 mutant Noonan syndrome	Danio rerio	Hematopoietic stem and progenitor cells derived from a zebrafish model of Noonan syndrome, carrying a patient-associated Shp2-D61G mutation, display an expansion of monocyte/macrophage progenitors with an inflammatory gene expression signature.	scRNA-seq	CHTs (5dpf) were dissected and dissociated, using FACS sorting HSPCs were isolated and single cell RNA seq was performed. Solman M, Blokzijl-Franke S, Yan C, Yang Q, Kamel SM, Bakkers J, Langenau DM, den Hertog J	Solman M, Blokzijl-Franke S, Yan C, Yang Q, Kamel SM, Bakkers J, Langenau DM, den Hertog J	Solman M. et al. Inflammatory response in hematopoietic stem and progenitor cells triggered by activating SHP2 mutations evokes blood defects //Elife. – 2022. – Т. 11. – С. e73040.	HSPC	larval	Illumina NextSeq 500	FACS, CEL-seq2	+	+						+	+
GSE150498	2021	Myeloid-stromal subtypes reveal NOD2-mediated Crohn's and rescue pathways	Danio rerio	Crohn’s disease (CD) is a chronic inflammatory intestinal disease, often characterized by aberrant healing and stricturing complications. Mechanisms underlying NOD2-pathogenicity and salvage pathways in anti-TNF and refractory patients remain largely uncharacterized. Here we show that loss of NOD2 function leads to aberrant activated fibroblast and macrophage homeostasis through the upregulation …	scRNA-seq	Single cell seq analysis of paired zebrafish larval intestine samples from untreated and DSS-treated fish Cho J, Giri M	Cho J, Giri M	Nayar S, Morrison JK, Giri M, Gettler K et al. A myeloid-stromal niche and gp130 rescue in NOD2-driven Crohn's disease. Nature 2021 May;593(7858):275-281. PMID: 33789339	intestine	larval	Illumina NextSeq 500	10x Genomics	+			+					+
GSE164772	2021	A single cell transcriptomic atlas identifies synapse-associated microglia in the developing zebrafish (single cells)	Danio rerio	This study profiles developing and adult zebrafish macrophages and defines regional and functional microglial subtypes.	scRNA-seq	Macrophages (Mpeg+ and CD45+ cells) were sorted and sequenced from 28 dpf and 6 mpf zebrafish	Silva N, Dorman L, Vainchtein I, Molofsky A	Silva NJ, Dorman LC, Vainchtein ID, Horneck NC et al. In situ and transcriptomic identification of microglia in synapse-rich regions of the developing zebrafish brain. Nat Commun 2021 Oct 8;12(1):5916. PMID: 34625548	microglia	juvenile/adult	Illumina NovaSeq 6000	10x Genomics	+							+			+
GSE211396	2023	Single-cell transcriptome profiling reveals diverse immune cell populations and their responses to viral infection in the spleen of zebrafish	Danio rerio	Teleost fish are indispensable model organisms for comparative immunology research that should provide fundamental insights into the evolutionary history of vertebrate immunity and eventually lead to an improved understanding of the general principles of immune system design. Although numerous studies on ﬁsh immunology have been conducted, knowledge about the cell types that orchestrate piscine i…	scRNA-seq	Spleen leukocyte (PBS-administered (control), SVCV-infected (infected) and SVCV-vaccinated plus SVCV-infected (vaccinated+infected) groups) of the AB zebrafish were isolated byFicoll-Hypaque (1.080 g/mL) density-gradient centrifugation and analyzed using scRNAseq.	Hu C, Wang J, Hong Y, Li H, Fan D, Lin A, Xiang L, Shao J	Hu CB, Wang J, Hong Y, Li H et al. Single-cell transcriptome profiling reveals diverse immune cell populations and their responses to viral infection in the spleen of zebrafish. FASEB J 2023 Jun;37(6):e22951. PMID: 37227178	spleen	juvenile	Illumina NextSeq 500	10x Genomics	+	+			+	+	+			+
GSE176853	2022	Perfluorooctanoic acid toxicity on zebrafish embryonic development and mechanism exploration with single-cell RNA sequencing	Danio rerio	The aquatic environment is an important site for perfluorooctanoic acid (PFOA) deposit and induced a high risk for aquatic organisms. Nevertheless, the current toxicity assessment was rarely reported the heart effect of PFOA. The exact mode of action and its resulting heterogeneity toxicological effects in aquatic organisms also remain largely unknown. In this study, the heart effects were invest…	scRNA-seq	Single cell RNA sequencing were adopted to learn the heart effect of zebrafish embryos followed exposure PFOA. Wu B, Yu J	Wu B, Yu J	Yu J. et al. Toxicity of perfluorooctanoic acid on zebrafish early embryonic development determined by single-cell RNA sequencing //Journal of Hazardous Materials. – 2022. – Т. 427. – С. 127888.	whole body	embryo/larval	HiSeq X Ten	HiSeq X Ten	+
GSE160038	2020	Using a Zebrafish Model to Identify Cellular Responses to Uropathogenic E. coli Bacteremia	Danio rerio	Urinary tract infections (UTIs) are the second most common infections encountered in the pediatric population, second only to respiratory tract infections. UTIs are also a major cause of morbidity and mortality. UTIs can often ascend causing infection in the upper urinary tract or even progress to bacteremia or urosepsis. Urosepsis accounts for 10-30% of septic shock cases and Uropathogenic E.col…	scRNA-seq	Two zebrafish cohorts were injected with either sterile saline or UPEC and subjected to scRNA-seq. Cell clusters were identified and subjected to RNA velocity analysis. Selected clusters relevant to the innate immune system and bactericidal activity underwent canonical pathway analysis. RNA velocity analysis revealed several key changes in the transcriptional state of UPEC infected cells and path…	Rawson A, Saxena V, Gao H, Hooks J, Xuei X, McGuire P, Hato T, Hains DS, Anderson R, Schwaderer AL	Rawson A. et al. A Pilot Single Cell Analysis of the Zebrafish Embryo Cellular Responses to Uropathogenic Escherichia coli Infection //Pathogens and Immunity. – 2022. – Т. 7. – №. 1. – С. 1.	whole body	embryo/larval	Illumina NovaSeq 6000	10x Genomics	+								+
GSE239880	2023	Ontogenetically distinct neutrophils differ in function and transcriptional profile in zebrafish	Danio rerio	The current view of hematopoiesis considers leukocytes on a continuum with distinct developmental origins, and which exert non-overlapping functions. However, there is little information about ontogenetically distinct neutrophil populations. In this work, using a photoconvertible transgenic zebrafish line; Tg(mpx:Dendra2), we selectively label rostral blood island-derived and caudal hematopoietic…	scRNA-seq	We photoconverted RBI-derived neutrophils in the head two times, at 34hpf and 44hpf, and performed caudal fin transections at 54hpf on the half of each group. Three hours later, we homogenized non-cut and cut embryos from each group and separately sorted red and green-fluorescent cells. The resulting four groups were analized by scRNAseq.	García-López JP, Grimaldi A, Chen Z, Meneses C, Bravo-Tello K, Brescian E, Banderas A, Burgess SM, Hernández PP, Feijoo CG	García-López J. P. et al. Ontogenetically distinct neutrophils differ in function and transcriptional profile in zebrafish //Nature communications. – 2023. – Т. 14. – №. 1. – С. 4942.	whole body	embryo/larval	Illumina HiSeq 4000	10x Genomics	+	+
GSE239949	2023	The Pu.1 target gene Zbtb11 regulates neutrophil development through its integrase-like HHCC zinc finger	Danio rerio	From a forward genetic screen in zebrafish, we identified the transcription factor, ZBTB11, as critical for basal and emergency granulopoiesis and showed that ZBTB11 sits in a pathway directly downstream of master myeloid regulators including PU.1, GFI1 and CEBPa. To better understand target genes regulated by Zbtb11, RNAseq profiling was performed in neutrophils from WT and Zbtb11 mutant zebrafi…	scRNA-seq	At 48 hours post fertilisation, single-cell suspensions were prepared from either pooled WT embryos or from pooled phenotype-sorted zbtb11 mutant embryos. Neutrophils were FACS sorted on the basis of bright fluorescence for the transgenic neutrophil markers mpx:EGFP or lyz:dsRed into RNALater. N=3 biologically independent pools of neutrophils were obtained from WT and from zbtb11 mutant embryos a…	Keightley MC, Lieschke GJ	Keightley MC, Carradice DP, Layton JE, Pase L et al. The Pu.1 target gene Zbtb11 regulates neutrophil development through its integrase-like HHCC zinc finger. Nat Commun 2017 Apr 6;8:14911. PMID: 28382966	whole body	embryo/larval	Illumina HiSeq 1500	FACS, RNA-seq	+	+
GSE196553	2022	Quality assurance of hematopoietic stem cells by macrophages determines stem cell clonality [HSCP]	Danio rerio	Tissue-specific stem cells persist for a lifetime and can differentiate to maintain homeostasis or transform to initiate cancer. Despite their importance, there are no described quality assurance mechanisms for newly formed stem cells. We observed intimate and specific interactions between macrophages and blood stem cells in zebrafish embryos. Stressed stem cells were marked by surface Calreticul…	scRNA-seq	Single-cell RNA-seq of FACS purified runx1+23:mCherry HSPCs from 3 dpf irf8 morpholino or standard morpholino injected embryos. Wattrus S, Yang S	Wattrus S, Yang S	Wattrus SJ, Smith ML, Rodrigues CP, Hagedorn EJ et al. Quality assurance of hematopoietic stem cells by macrophages determines stem cell clonality. Science 2022 Sep 23;377(6613):1413-1419. PMID: 36137040	whole body	embryo/larval	Illumina NextSeq 500	FACS, DropSeq	+							+
GSE162979	2020	Skeletal muscle injury-responsive macrophage subsets in larval zebrafish	Danio rerio	Single-cell RNA-sequencing (scRNA-seq) was applied to identify and characterise macrophage subsets that responded to larval zebrafish muscle injury. The Tg(mpeg1:mCherry) transgenic zebrafish line was utilised to isolate mCherry-expressing macrophages by FACS. Following needle-stab muscle injury of a 4 days post fertilisation (dpf) larvae, the wound site was dissected out at 1, 2, and 3 days post…	scRNA-seq	Total of 4 different time points were assayed, including a 4 dpf uninjured control and 3 time points during injury-resolution (1-3 dpi). Ratnayake D, Nguyen PD, Rossello FJ, Bakkers J, Currie PD	Ratnayake D, Nguyen PD, Rossello FJ, Bakkers J, Currie PD	Ratnayake D, Nguyen PD, Rossello FJ, Wimmer VC et al. Macrophages provide a transient muscle stem cell niche via NAMPT secretion. Nature 2021 Mar;591(7849):281-287. PMID: 33568815	whole body	embryo/larval	Illumina NextSeq 500	FACS, RNA-seq	+
GSE209884	2022	An anti-inflammatory activation sequence governs macrophage transcriptional dynamics during tissue injury in zebrafish	Danio rerio	Single cell RNA sequencing on FACS sorted cells from the zebrafish macrophage in 5df embryos in 11 different samples: homeo, 15min neomycin, 1hr post-neo, 3hr post-neo, 5hr post-neo, il10ra_sib_homeo, il10ra_sib_1hr, il10ra_sib_3hr, il10ra_mut_homeo, il10ra_mut_1hr and il10ra_mut_3hr	scRNA-seq	scRNA-seq scRNA-seq Denans N, Tran NT, Diaz DC, Swall ME, Blanck J, Piotrowski T	Denans N, Tran NT, Diaz DC, Swall ME, Blanck J, Piotrowski T	Denans N, Tran NTT, Swall ME, Diaz DC et al. An anti-inflammatory activation sequence governs macrophage transcriptional dynamics during tissue injury in zebrafish. Nat Commun 2022 Sep 20;13(1):5356. PMID: 36127326	whole body	embryo/larval	Illumina NovaSeq 6000	FACS, 10x	+	+		+		+
GSE68920	2018	RNAseq profiling of zebrafish larval macrophages reveals similarities with human M1 and M2 transcriptome signatures	Danio rerio	We used different zebrafish transgenic lines to sort macrophages, neutrophils and immature lymphoid cells from 5-6 day old zebrafish larvae and analyzed their transcriptomes. Comparison between the different transcriptomes and gene ontology analysis revealed specificities for each cell population. Comparison with previously published data showed that zebrafish larval macrophages expressed several…	spatial	For infection experiments, zebrafish embryos were manually dechorionated at 24 hours post fertilization (hpf) and were infected by injection in the caudal vein of 125 colony forming unit of Mycobacterium marinum M strain expressing GFP. Embryos were grown into egg water refresh every day and incubated for 5 days at 28°C. 0.003% 1-phenyl-2-thiourea (Sigma-Aldrich) was added after 1 day to prevent …	Rougeot J, Zakrzewska A, Torraca V, Kanwal Z, Jansen H, Spaink HP, Meijer AH	Rougeot J, Torraca V, Zakrzewska A, Kanwal Z et al. Corrigendum: RNAseq Profiling of Leukocyte Populations in Zebrafish Larvae Reveals a Chemokine Gene as a Marker of Macrophage Polarization During Mycobacterial Infection. Front Immunol 2019;10:2720. PMID: 31832066	whole body	embryo/larval	Illumina HiSeq 2000	FACS, RNA-seq	+	+
GSE120503	2019	Multi-dimensional transcriptome analysis of an intact hematopoietic organ for HSPC expansion [10x]	Danio rerio	To investigate the peculiarity of CHT HSPCs, as well as the interaction of CHT niche and HSPCs at higher resolution, we performed scRNA-seq with zebrafish CHT.	scRNA-seq	The 52 hpf transgenic embryos were cut tails for dissecting into single cell suspension with PI staining. The 50 thousand kdrl:mCherry+ cells and 50 thousand CD41:GFP+ cells plus 50 thousands double negative cells were sorted by FACS for 10X genomics.	Xue Y, Liu D	Xue Y, Liu D, Cui G, Ding Y et al. A 3D Atlas of Hematopoietic Stem and Progenitor Cell Expansion by Multi-dimensional RNA-Seq Analysis. Cell Rep 2019 Apr 30;27(5):1567-1578.e5. PMID: 31042481 Xia J, Kang Z, Xue Y, Ding Y et al. A single-cell resolution developmental atlas of hematopoietic stem and progenitor cell expansion in zebrafish. Proc Natl Acad Sci U S A 2021 Apr 6;118(14). PMID: 33785593	whole body	embryo/larval	HiSeq X Ten	10x Genomics	+							+
GSE173972	2021	Differential Ezh1/2 regulation of hemogenic fate and hematopoietic stem and progenitor cell formation from arterial endothelium	Danio rerio	Across species, hematopoietic stem and progenitor cells (HSPCs) arise during embryogenesis from a specialized arterial population, termed hemogenic endothelium. Here, we describe a mechanistic role for the epigenetic regulator, Enhancer of zeste homolog-1 (Ezh1) in vertebrate HSPC production via regulation of hemogenic commitment. Loss of ezh1 in zebrafish embryos favored acquisition of hemogenic…	scRNA-seq	Single-cell RNA-sequencing of kdrl:GFP reporter positive FACS sorted cells from EZH1 WT, HET and KO zebrafish 30 hours post-fertilization	Najia M, Soto R, North T	Soto RA, Najia MAT, Hachimi M, Frame JM et al. Sequential regulation of hemogenic fate and hematopoietic stem and progenitor cell formation from arterial endothelium by Ezh1/2. Stem Cell Reports 2021 Jul 13;16(7):1718-1734. PMID: 34143974	whole body	embryo/larval	Illumina NovaSeq 6000	10x Genomics	+	+
E-CURD-123	2022	Single-cell profiling of cranial neural crest diversification across a vertebrate lifetime	Danio rerio	The cranial neural crest generates a huge diversity of derivatives, including the bulk of connective and skeletal tissues of the vertebrate head. How neural crest cells acquire such extraordinary lineage potential remains unresolved. By integrating single-cell transcriptome and chromatin accessibility profiles of cranial neural crest-derived cells across the zebrafish lifetime, we observe progres…	scRNA-seq	scRNAseq and snATACseq library preparation and alignment. Heads from con- verted Sox10:Cre; actab2:loxP-BFP-STOP-loxP-dsRed fish were decapitated at the level of the pectoral fin at all stages (1.5–210 dpf). Eyes and brains were removed (eyes for 3–210 dpf, brains for 60–210 dpf). Dissected heads were then incubated in fresh Ringer’s solution for 5–10 min, followed by mechanical and enzymatic dis…	Fabian P, Tseng KC, Thiruppathy M, Arata C, Chen HJ, Smeeton J, Nelson N, Crump JG	Fabian P. et al. Lifelong single-cell profiling of cranial neural crest diversification in zebrafish //Nature Communications. – 2022. – Т. 13. – №. 1. – С. 13.	Neural crest-derived progenitor cells	adult/juvenile/larval	Illumina NextSeq	10x Genomics											+
GSE92542	2017	CXCL8 and CXCR1 Remodel the Vascular Niche to Promote Hematopoietic Stem and Progenitor Cell Colonization and Engraftment [wt vs kdrl:cxcr1]	Danio rerio	The microenvironment is an important regulator of hematopoietic stem and progenitor cell (HSPC) biology. Interactions between the niche and stem cells have been difficult to track, but recent advances marking fluorescent HSPCs have allowed exquisite visualization in the caudal hematopoietic tissue (CHT) of the developing zebrafish. Sinusoidal endothelial cells interact closely with HSPCs as they …	scRNA-seq	Kdrl:mcherry and kdrl:mcherry;kdrl:cxcr1 zebrafish were dissociated and endothelial cells purified by FACS. RNA-seq libraries were prepared from endothelial cells purified from two independent clutches of fish (four libraries total).	Blaser BW, Yang S	Blaser BW, Moore JL, Hagedorn EJ, Li B et al. CXCR1 remodels the vascular niche to promote hematopoietic stem and progenitor cell engraftment. J Exp Med 2017 Apr 3;214(4):1011-1027. PMID: 28351983	endothelial cells	larval	Illumina HiSeq 2500	FACS, RNA-seq								+
GSE186423	2023	Activation of lineage competence in hemogenic endothelium precedes the formation of hematopoietic stem cell heterogeneity [Zebrafish.scRNA-seq]	Danio rerio	Using a combination of single-cell multi-omics, lineage tracing and functional assays, we show that embryonic HSPCs are originated from heterogeneous hemogenic endothelial cells (HECs) during zebrafish embryogenesis.	scRNA-seq	Hematopoietic stem and progenitor cells (HSPCs) are considered as a heterogeneous population, but where and how HSPC heterogeneity occurs remain unclear. Here, we performed scRNA-seq and scATAC-seq with zebrafish 36 hpf VDA-derived kdrl+runx1-, kdrl+runx1+, and kdrl-runx1+ cells. To determine the transcriptional signatures of spi2+ lineages in zebrafish, we performed STRT-seq with spi2: Gal4;UAS:…	Xia J, Liu M	Xia J, Liu M, Zhu C, Liu S et al. Activation of lineage competence in hemogenic endothelium precedes the formation of hematopoietic stem cell heterogeneity. Cell Res 2023 Jun;33(6):448-463. PMID: 37016019	endothelium hemogenic	larval	Illumina NovaSeq 6000	10x Genomics								+
GSE218107	2023	Quiescent Müller glia heterogeneity influences regenerative response following photoreceptor ablation in the zebrafish retina	Danio rerio	Loss of neurons in the neural retina is a leading cause of vision loss. Retinal regeneration in zebrafish is attributed to Müller glia, which are activated, adopt a stem cell-like state, proliferate, and generate new neurons. Despite the same endogenous Müller glia being present in all vertebrates including humans, Müller glia activation in mammals leads to glial scarring instead of neurogenesis.…	scRNA-seq	Zebrafish lines Tg(her4.1:dRFP/gfap:GFP) for the uninjured control dataset, Tg(her4.1:dRFP/gfap:GFP/lws2:nfsb-mCherry) for red cone ablation, and Tg(her4.1:dRFP/gfap:GFP/sws2:nfsb-mCherry) for blue cone ablation were used in this study. Zebrafish larvae at 6 days post-fertilisation (dpf) were swum in a 10 mM solution of metronidazole for 48 hours, to specifically eliminate the relevant subtype of…	Krylov A, Yu S, Newton A, He J, Jusuf PR	Krylov A, Yu S, Veen K, Newton A et al. Heterogeneity in quiescent Müller glia in the uninjured zebrafish retina drive differential responses following photoreceptor ablation. Front Mol Neurosci 2023;16:1087136. PMID: 37575968	neuronal retina	larval	llumina NovaSeq 6000	10x Genomics											+
GSE132166	2020	Functionally distinct subgroups of Oligodendrocyte precursor cells integrate neural activity and execute myelin formation	Danio rerio	Neuronal activity can regulate the formation of new myelin by controlling division and differentiation of oligodendrocyte precursor cells (OPCs). If activity directly instructs OPCs to differentiate or whether this process underlies a more complex regulation in unclear, because it is not known if OPCs with different functions exist. By following lineage formation of individual OPC clones, single …	scRNA-seq	Single-cell RNA sequencing from zebrafish with genetically labelled Oligodendrocyte Precursor Cells was carried out to reveal the genetic heterogeneity of this population. The transcriptomic data will be supplemented with RNA in situ hybridization and immunofluorescence stainings to validate candidate markers of subopulations, and in vivo live cell imaging data to map cell fates. Oligodendrocyte …	Marisca R, Hoche T, Agirre E, Hoodless L, Barkey W, Auer F, Castelo-Branco G, Czopka T	Marisca R, Hoche T, Agirre E, Hoodless LJ et al. Functionally distinct subgroups of oligodendrocyte precursor cells integrate neural activity and execute myelin formation. Nat Neurosci 2020 Mar;23(3):363-374. PMID: 32066987	oligodendrocyte precursor cells	larval	Illumina HiSeq 2500	10x Genomics											+
GSE137770	2020	Characterization of T cells from the larval zebrafish tail via single-cell RNAseq	Danio rerio	We report single-cell RNA sequencing of cells from the Tg(lck:GFP) larval zebrafish tail, to identify cell types expressing the marker and to identify gene candidates related to T cell migration behaviors. We identified 330 putative T cells and 131 putative epithelial cells. Differential expression analysis between the two groups revealed genes related to actin cytoskeleton remodeling associated …	scRNA-seq	Single cells (n=461) isolated from FACS of Tg(lck:GFP) Danio rerio (FITC+) were analyzed.	Jerison E	Jerison ER, Quake SR. Heterogeneous T cell motility behaviors emerge from a coupling between speed and turning in vivo. Elife 2020 May 19;9. PMID: 32427565	tail	larval	Illumina NovaSeq 6000	FACS, RNA-seq										+
GSE135246	2021	N-Glycome regulation limits the transdifferentiation of endothelial cells into hematopoietic stem cells	Danio rerio	Hematopoietic stem and progenitor cells (HSPCs) are required to establish and maintain the adult blood system in vertebrates. During development, HPSCs are generated from hemogenic endothelial cells that undergo an endothelial-to-hematopoietic transition (EHT). Growth factors and epigenetic changes can promote EHT, but these mechanisms do not explain its tight spatiotemporal regulation during dev…	scRNA-seq	Single cell RNA sequencing for zebrafish Tg(kdrl:hras-mCherry)s896 endothelial cells at 27 hpf for wildtype and miR-223(ya303) backgrounds	Kasper DM, Wu Y, Mandl HK, Salinas K, Ghersi JJ, Hintzen J, Armero W, He Z, Heindel DW, Park EJ, Sessa WC, Mahal LK, Hirschi KK, Nicoli S	Kasper DM, Hintzen J, Wu Y, Ghersi JJ et al. The N-glycome regulates the endothelial-to-hematopoietic transition. Science 2020 Dec 4;370(6521):1186-1191. PMID: 33273096	endothelium of neural crest	larval	Illumina HiSeq 4000	10x Genomics		+
GSE182213	2021	Single-cell RNA sequencing analysis of transgenic zebrafish embryo/larvae	Danio rerio	The purpose of the experiment was to define the heterogeneity of hematopoietic stem and progenitor cells (HSPC) at emergence and initial maturation using scRNA-Seq of enriched blood populations from transgenic fluorescent zebrafish (30 and 52 hpf). Results provide insight into the different HSPC populations in heamtopoietic development.	scRNA-seq	10X Single-cell RNA sequencing from sorted hematopoeitic stem and progenitor cells from transgenic fluorescent zebrafish at 30 and 52 hpf, using Illumina HiSeq. Samples conducted in replicate.	Bowman TV, Ulloa BA	Ulloa B. A. et al. Definitive hematopoietic stem cells minimally contribute to embryonic hematopoiesis //Cell reports. – 2021. – Т. 36. – №. 11.	whole body	embryo/larval	Illumina HiSeq 4000	FACS, 10x Genomics								+
GSE241296	2023	Single-cell analysis of Rohon-Beard neurons implicates Fgf signaling in axon maintenance and cell survival [larva]	Danio rerio	Peripheral sensory neurons are a critical part of the nervous system that transmit a multitude of sensory stimuli to the central nervous system. During larval and juvenile stages in zebrafish, this function is mediated by Rohon-Beard somatosensory neurons (RBs). RBs are optically accessible and amenable to experimental manipulation, making them a powerful system for mechanistic investigation of s…	scRNA-seq	About 150 7-day old larva were euthanized in 0.02% tricaine, and individually decapitated behind the hindbrain. They were incubated with 20 mg/ml collagenase (Life Sciences) in a buffer containing 134 mM NaCl, 2.9 mM KCl, 1.2 mM MgCl2, 2.1 mM CaCl2, and 10 mM Na-HEPES (pH 7.8) at 28 °C for 2 hr, with intermittent trituration using a p200 pipette aid at 0, 0.5 hr and 1 hr of the incubation. To rel…	Tuttle AM, Miller L, Royer L, Wen H, Kelly JJ, Calistri NL, Heiser LM, Nechiporuk AV	Nechiporuk, A., Tuttle, A. M., Royer, L. J., Kelly, J. J., Wen, H., Calistri, N., & Heiser, L. M. (2023). Single-cell analysis of Rohon-Beard neurons implicates Fgf signaling in axon maintenance and cell survival. bioRxiv, 2023-08.	zebrafish larva, neurons and glia	larval	Illumina NovaSeq 6000	FACS, 10x Genomics											+
GSE105010	2018	Simultaneous single-cell profiling of lineages and cell types in the vertebrate brain	Danio rerio	The lineage relationships among the hundreds of cell types generated during development are difficult to reconstruct. A recent method, GESTALT, used CRISPR–Cas9 barcode editing for large-scale lineage tracing, but was restricted to early development and did not identify cell types. Here we present scGESTALT, which combines the lineage recording capabilities of GESTALT with cell-type identificatio…	scRNA-seq	inDrops libraries of single-cell transcriptomes and scGESTALT barcodes, and genomic DNA GESTALT libraries	Raj B	Raj B, Wagner DE, McKenna A, Pandey S et al. Simultaneous single-cell profiling of lineages and cell types in the vertebrate brain. Nat Biotechnol 2018 Jun;36(5):442-450. PMID: 29608178	brain	juvenile	Illumina NextSeq 500	inDrops											+
GSE166900	2021	Phosphatidylinositol-3 kinase signaling controls survival and stemness of hematopoietic stem and progenitor cells	Danio rerio	Loss of Pten and inhibition of PI3K induced apoptosis of hematopoietic stem/progenitor cells upon endothelial to hematopoietic transition and surviving hematopoietic stem/progenitor cells committed to all blood lineages but displayed reduced stemness	scRNA-seq	AGMs (36hpf) or CHTs (5dpf) were dissected and dissociated, using FACS sorting HSPCs were isolated and single cell RNA seq was performed.	Blokzijl-Franke S, Ponsioen B, Schulte-Merker S, Herbomel P, Kissa K, Choorapoikayil S, den Hertog J	Blokzijl-Franke S, Ponsioen B, Schulte-Merker S, Herbomel P et al. Phosphatidylinositol-3 kinase signaling controls survival and stemness of hematopoietic stem and progenitor cells. Oncogene 2021 Apr;40(15):2741-2755. PMID: 33714985	blood cells	larval	Illumina NextSeq 500	FACS, SORT-seq		+						+	+
GSE158099	2022	Redundant mechanisms driven independently by RUNX1 and GATA2 for hematopoietic development	Danio rerio	We used single cell-RNA sequencing to investigate the expression and the heterogeneity of wild type and runx1-mutant cd41-GFPLow cd41GFP hematopoietic stem and progenitor cells at embryonic (2.5 days post fertilization, dpf) and larval stages (6, 10 16 dpf).	scRNA-seq	Single cell RNA-seq with FACS sorted cd41-GFPlow cells from wild type and runx1-/- at 2.5, 6, 10 16 dpf.	Bresciani E, Kwon E, Yu K, dell'Orso S	Bresciani E, Carrington B, Yu K, Kim EM et al. Redundant mechanisms driven independently by RUNX1 and GATA2 for hematopoietic development. Blood Adv 2021 Dec 14;5(23):4949-4962. PMID: 34492681	dorsal aorta	embryo/larval	NextSeq 550	FACS, 10x Genomics	+	+						+
GSE212314	2022	A single-cell transcriptome atlas of the zebrafish telencephalon	Danio rerio	Wild-type zebrafish telencephalon single-cell RNA-sequencing from 6 dpf, 15 dpf, and adult.	scRNA-seq	10x libraries of single cell transcriptomes	Thyme S, Pandey S	Pandey S, Moyer AJ, Thyme SB. A single-cell transcriptome atlas of the maturing zebrafish telencephalon. Genome Res 2023 Apr;33(4):658-671. PMID: 37072188	telencephalon	juvenile/adult	Illumina NextSeq 500	10x Genomics											+
GSE198571	2022	Mapping the zebrafish developmental and aging atlas by single cell mRNA-seq	Danio rerio	Single-cell mRNA sequencing (scRNA-seq) technologies are reshaping current cell-type classification system. In previous studies, we constructed the Mouse Cell Atlas (MCA) and Human Cell Landscape (HCL) to catalog all cell types by collecting scRNA-seq data. Howerver, the systematic study for organism-level dynamic changes of cellular states across zebrafish life span are still lacking. Here, we c…	scRNA-seq	Over 452,878 cells derived from zebrafish whole-body single-cell dissociation and profiling at the larval stage (21 day, 3 replicates, and 10 fish for each replicate) and adult (22 month, 6 replicates, 1 fish for each replicate).	Guo G, Han X, Wang R, Zhang P, Ma L	Wang R, Zhang P, Wang J, Ma L et al. Construction of a cross-species cell landscape at single-cell level. Nucleic Acids Res 2023 Jan 25;51(2):501-516. PMID: 35929025	whole body	larval	DNBSEQ-T7	Microwell-seq	+									+
GSE191029	2023	Microenvironmental Control of Hematopoietic Niche Capacity via CXCL8 and Protein Kinase C	Danio rerio; Homo sapiens	Altered hematopoietic stem cell (HSC) fate underlies primary blood disorders but microenvironmental factors controlling HSC fate are poorly understood. Genetically barcoded GESTALT zebrafish were used to screen for factors expressed by the sinusoidal vascular niche that alter the phylogenetic distribution of the HSC pool under native conditions. Dysregulated expression of protein kinase C delta (…	scRNA-seq, ATAC-seq	Single Cell RNA-seq and Single Cell ATAC-seq from zebrafish embryos and zebrafish kidney marrow. Bulk RNA-seq and bulk ATAC-seq from HUVEC cells transduced with adenovirus E4ORF1.	Blaser BW	Binder V, Li W, Faisal M, Oyman K et al. Microenvironmental control of hematopoietic stem cell fate via CXCL8 and protein kinase C. Cell Rep 2023 May 30;42(5):112528. PMID: 37209097	kidney marrow, whole body embryo	embryo/adult	Illumina NovaSeq 6000	10x Genomics		+						+		+
GSE146404	2021	A Single-Cell Resolution Atlas of expanding hematopoietic organ in zebrafish	Danio rerio	To profile the developmental landscape of fetal HSPCs and their local niche, here, by using single-cell RNA-sequencing, we decoded the expanding hematopoietic organ in zebrafish	scRNA-seq	The tails of 3.5 dpf and 4.5 dpf Tg (kdrl:mCherry/CD41:GFP) embryos were collected and digested with 2.5% trypsin for dissociation.The 50,000 kdrl:mCherry+ cells plus 50000 CD41:GFP+ cells and double negative cells were isolated by fluorescence activated cell sorting (FACS) for 10× Genomics analysis (CapitalBio Technology Corporation). Please note that the GSE120503 (GSM3402061 55hpf CHT single c…	Xia J, Kang Z, Xue Y, Liu F	Xia J, Kang Z, Xue Y, Ding Y et al. A single-cell resolution developmental atlas of hematopoietic stem and progenitor cell expansion in zebrafish. Proc Natl Acad Sci U S A 2021 Apr 6;118(14). PMID: 33785593	caudal hematopoietic tissue	embryo	HiSeq X Ten	10x Genomics	+							+	+
GSE186565	2021	Single-cell RNA sequencing of zebrafish hematopoietic stem cells and endothelial cells	Danio rerio	Assessing gene changes in endothelial to hematopoietic transition in control zebrafish embryos and comparing gene changes to those seen in vegfc knock-down embryos.	scRNA-seq	52 hours post fertilization (hpf) embryos were dissociated for FACs sorting to isolate GFP+ HSPCs, mCherry+ ECs and double positive cells undergoing EHT. Following the sort, cells underwent standard 10x encapsulation.	Schiavo RK, Tamplin OJ	Schiavo RK, Tamplin OJ. Vascular endothelial growth factor c regulates hematopoietic stem cell fate in the dorsal aorta. Development 2022 Jan 15;149(2). PMID: 34919128	dorsal aorta	embryo	Illumina NovaSeq 6000	FACS, 10x Genomics	+	+						+
GSE240026	2023	Determinants of Motor Neuron Functional Subtypes Important for Locomotor Speed	Danio rerio	Locomotion requires precise control of the strength and speed of muscle contraction and is achieved by recruiting functionally-distinct subtypes of motor neurons (MNs). MNs are essential to movement and differentially susceptible in disease, but little is known about how MNs acquire functional subtype-specific features during development. Using single-cell RNA profiling in embryonic and larval ze…	scRNA-seq	Spinal cord MNs of WT, prdm16-/-, and mecom -/- zebrafish embryos at two developmental timepoints (2dpf and 5dpf) were isolated by fluorescence activated cell sorting (FACS) according to the presence of dsRed and GFP signal, then analyzed using scRNAseq.	D'Elia K, Hameedy H, Goldblatt D, Frazel P, Kriese M, Zhu Y, Hamling K, Liddelow S, Kawakami K, Schoppik D, Dasen J	D’Elia K. P. et al. Determinants of motor neuron functional subtypes important for locomotor speed //Cell Reports. – 2023. – Т. 42. – №. 9.	spinal cord	embryo	Illumina NovaSeq 6000	FACS, 10x Genomics											+
GSE186427	2023	Activation of lineage competence in hemogenic endothelium precedes the formation of hematopoietic stem cell heterogeneity	Danio rerio	Using a combination of single-cell multi-omics, lineage tracing and functional assays, we show that embryonic HSPCs are originated from heterogeneous hemogenic endothelial cells (HECs) during zebrafish embryogenesis.	scRNA-seq	Hematopoietic stem and progenitor cells (HSPCs) are considered as a heterogeneous population, but where and how HSPC heterogeneity occurs remain unclear. Here, we performed scRNA-seq and scATAC-seq with zebrafish 36 hpf VDA-derived kdrl+runx1-, kdrl+runx1+, and kdrl-runx1+ cells. To determine the transcriptional signatures of spi2+ lineages in zebrafish, we performed STRT-seq with spi2: Gal4;UAS:…	Xia J, Liu M, Zhu C, Liu S et al.	Xia J, Liu M, Zhu C, Liu S et al. Activation of lineage competence in hemogenic endothelium precedes the formation of hematopoietic stem cell heterogeneity. Cell Res 2023 Jun;33(6):448-463. PMID: 37016019	hemogenic endothelium	embryo	Illumina NovaSeq 6000	10x Genomics								+
GSE202193	2022	Transcriptome analysis on hematopoietic progenitor cell from control and blf-/-;drl 4KO zebrafish embryo by Next Generation Sequencing	Danio rerio	Perturbations in embryonic hematopoiesis may result in illness that ranges from fetal anemia to leukemias. We found hematopoiesis in zebrafish embryo is synergistically regulated by blf and drl cluster genes. In order to determine how loss of blf and drl cluster genes changes the transcriptome landscape, hematopoietic progenitors were collected via FACS by utilizing RFP expression from blf gene t…	scRNA-seq	Hematopoietic progenitors from blf+/- and blf-/-;drl 4KO embryos were collected at 20 hpf via FACS by utilizing RFP expression from blf gene trapping allele as lineage tracer. The libraries were constructed with NEBNext® Single Cell/Low Input RNA Library Prep Kit for Illumina (NEB, Cat No.6420) and sequenced on Illumina Novaseq platform.	Yang Y, Zhang X, Lou X	Zhang, X., Yang, Y., Wei, Y., Zhao, Q., & Lou, X. (2022). blf and the drl cluster synergistically regulate cell fate commitment during zebrafish primitive hematopoiesis. Development, 149(24), dev200919.	whole body	embryo	NovaSeq 6000	FACS, NEBNext RNASeq	+	+
