# Supplementary material for: Fishing Innate Immune System Properties through the Transcriptomic Single-Cell Data of Teleostei
Source: Biology (Basel). 2023 Dec 12;12(12):1516. doi: 10.3390/biology12121516 (PMC10740722; doi:10.3390/biology12121516)
Supplement: Supplementary file 1 [file biology-12-01516-s001.zip › Supplementary_table_S3.xlsx]

## Sheet: Лист1
SUPPLEMENTARY TABLE 3. THE AVAILABLE scRNAseq EXPERIMENTS FOR STUDYING THE PROPERTIES OF IMMUNE CELLS FOR NON-MODEL TELEOSTS. Columns: ID - identifiers of the experiments in NCBI GEO database; Title - Title of experiment from database; Summary - information from field "Summary" from GEO NCBI; Type of experiment - single-cell RNA-sequencing (scRNA-seq) / single nucleus RNA sequencing (snRNA-seq) /…													CLUSTERS OF IIS-RELATED CELLS IDENTIFIED BY AUTHORS OF EXPERIMENTS
ID	Year of publication	Title	Organism	Summary	Type of experiment	Overall design	Contributor(s)	Citation(s)	Organ/tissue/cell line	Stage	Platform	Used techologies	Macrophages	Neutrophils	Eosinophils	Dendritic cells/ Langerhans cells	B lymphocytes	NK-like cells	Mast cells	HSC /HSPC	Monocytes	T lymphocytes	Glia
GSE229275	2023	Single-cell transcriptome analysis reveals a cellular immune response in freshwater dark sleeper (Odontobutis potamophila) after infection with Aeromonas veronii	Odontobutis potamophila	The bacterium Aeromonas veronii is a co-pathogenic species that can negatively impact the health of both humans and aquatic animals. In this study, we used single-cell transcriptome analysis (scRNA-seq) to investigate the effects of infection with A. veronii on head kidney cells and the regulation of gene expression in the dark sleeper (Odontobutis potamophila). scRNA-seq was used to assess the e…	scRNA-seq	Single-cell transcriptome analysis reveals a cellular immune response in freshwater dark sleeper (Odontobutis potamophila) after infection with Aeromonas veronii Liu G, Zhu C, Gao X, Zheng Y, Zhu X, Jiang H, Wei W, Jiang Q, Zhang X	Liu G, Zhu C, Gao X, Zheng Y, Zhu X, Jiang H, Wei W, Jiang Q, Zhang X	Liu G. et al. Single-cell transcriptome analysis reveals a cellular immune response in freshwater dark sleeper (Odontobutis potamophila) after infection with Aeromonas veronii //Frontiers in Physiology. – 2023. – Т. 14. – С. 1201914.	head kidney/immune cells	adult	Illumina NovaSeq 6000	10x Genomics	+	+	+		+
GSE207655	2022	Single cell transcriptomics of Atlantic salmon (Salmo salar L.) liver reveals cellular heterogeneity and immunological responses to challenge by Aeromonas salmonicida	Salmo salar	The liver is a multitasking organ with essential functions for vertebrate health spanning metabolism and immunity. To explore the multifaceted role played by liver cells in response to bacterial infection in fishes, we generated a transcriptomic atlas of nuclei isolated from the liver of Atlantic salmon (Salmo salar L.), contrasting control fish with those challenged with a pathogenic strain of A…	scRNA-seq	Twenty Atlantic salmon were anaesthetized and given an intraperitoneal injection of either PBS (n=10), or the pathogenic Hooke strain of A. salmonicida (n=10). Sampling was performed 24 h post-injection and control (n=2) and infected (n=2) fish were selected based on immune response validated with qPCR. Single nucleus libraries were constructed according using the 10x Genomics Chromium platform.	Taylor RS, Daniels RR, Dobie R, Naseer S, Clark TC, Henderson NC, Boudinot P, Martin SA, Macqueen DJ	Taylor R. S. et al. Single cell transcriptomics of Atlantic salmon (Salmo salar L.) liver reveals cellular heterogeneity and immunological responses to challenge by Aeromonas salmonicida //Frontiers in Immunology. – 2022. – Т. 13. – С. 984799.	liver	adult	Illumina NovaSeq 6000	10x Genomics	+	+			+	+				+
GSE195628	2022	Single-Cell Transcriptomic Analysis Reveals Neutrophil as Orchestrator during β-Glucan-Induced Trained Immunity in a Teleost Fish	Scophthalmus maximus	We establish a trained immunity activation model in turbot (Scophthalmus maximus) by training with β-glucan in vivo. Through single cell RNA-sequencing analysis, we annotate 16 clusters of immune cells and blood cells from head kidney and spleen, and successfully characterize that neutrophils exhibit distinguished feature of trained immunity.	scRNA-seq	Single cell transcriptome analysis was performed to study the feature of β-Glucan induced trained immunity in a teleost fish	Mu D, Yang J, Jiang Y, Wang Z, Cheng W, Huang J, Zhang Y, Liu Q, Yang D	Mu D, Yang J, Jiang Y, Wang Z et al. Single-Cell Transcriptomic Analysis Reveals Neutrophil as Orchestrator during β-Glucan-Induced Trained Immunity in a Teleost Fish. J Immunol 2022 Aug 15;209(4):783-795. PMID: 35896333	head kidney, spleen	adult	Illumina NovaSeq 6000	10× Genomics	+	+		+	+					+
GSE158102	2021	Single cell RNA-seq of Oncorhynchus mykiss B cells isolated from blood	Oncorhynchus mykiss	These files represent single cell RNA-Seq data generated on a 10x Chromium genomics platform from Oncorhynchus mykiss B cells isolated from blood.	scRNA-seq	Three healthy rainbow trout were killed by benzocaine overdose. To isolate peripheral blood leukocytes (PBLs) blood was drawn with a heparinized needle from the caudal vein and diluted 10 times with of Leibovitz medium. The resulting cell suspension was placed onto 51% Percoll density cushions collecting the interface cells after centrifugation. Leukocytes were incubated with anti-trout MHC-II AP…	Tafalla C, Morel E, Díaz-Rosales P	Perdiguero P, Morel E, Díaz-Rosales P, Tafalla C. Individual B cells transcribe multiple rearranged immunoglobulin light chains in teleost fish. iScience 2021 Jun 25;24(6):102615. PMID: 34142062 Perdiguero P, Morel E, Tafalla C. Diversity of Rainbow Trout Blood B Cells Revealed by Single Cell RNA Sequencing. Biology (Basel) 2021 Jun 9;10(6). PMID: 34207643	blood	adult	Illumina NextSeq 500	10x Genomics					+
GSE174019	2021	Single-cell RNA-sequencing Analysis Reveals the Dynamic Immune Cell Landscape and Cellular Immune Responses in Bony Fish	Scophthalmus maximus	We used 10X scRNA-Seq to investigate gene expression dynamics and cell type changes in four turbot immuno-organs (gill, head kidney, posterior intestine and spleen) during infection. In total, 103,055 high quality leukocytes were characterized. Our results not only provide a useful resource for the study of fish immune system, but also uncover the origins of adaptive immunity throughout vertebrat…	scRNA-seq	Single-cell transcriptome dynamics of turbots during Edwardsilella piscicida EIB202 infection.	Chen W, Huang J, Wang W, Wang Y, Wang Q, Zhang Y, Yang D, Liu Q	Chen W. et al. Multi-tissue scRNA-seq reveals immune cell landscape of turbot (Scophthalmus maximus) //Fundamental Research. – 2022. – Т. 2. – №. 4. – С. 550-561.	gill, head kidney, posterior intestine, spleen	adult	Illumina NovaSeq 6000	10x Genomics					+			+		+
GSE128306	2020	Adaptation to low parasite abundance affects immune investment and immunopathological responses of cavefish	Astyanax mexicanus	Reduced parasitic infection rates in the developed world are suspected to underlie the rising prevalence of autoimmune disorders. However, the long-term evolutionary consequences of decreased parasite exposure on an immune system are not well understood. We used the Mexican tetra Astyanax mexicanus to understand how loss of parasite diversity influences the evolutionary trajectory of the vertebra…	scRNA-seq	singel cell level study to compare cavefish and surfacefish hematopoietic system difference	Peuß R, Box AC, Chen S, Wang Y, Tsuchiya D, Persons JL, Kenzior A, Maldonado E, Krishnan J, Scharsack JP, Slaughter BD, Rohner N	Peuß R, Box AC, Chen S, Wang Y et al. Adaptation to low parasite abundance affects immune investment and immunopathological responses of cavefish. Nat Ecol Evol 2020 Oct;4(10):1416-1430. PMID: 32690906	head kidney	adult	Illumina HiSeq 2500/Illumina NovaSeq 6000	10x Genomics	+	+	+		+			+	+	+
